# Supplementary material for: Incidence and predictors of loss to follow up among adult HIV patients on antiretroviral therapy in University of Gondar Comprehensive Specialized Hospital: A competing risk regression modeling
Source: PLoS One. 2020 Jan 24;15(1):e0227473. doi: 10.1371/journal.pone.0227473 (PMC6980595; doi:10.1371/journal.pone.0227473)
Supplement: S1 Dataset — (XLS) [file pone.0227473.s001.xls]

## Sheet: Sheet1
id	age	sex	marital	religion	education	occupation	catchment	hh	careg	carerel	disclosure	spouse	relatives	child	parent	sibling	friend	sposehiv	oi	zoster	ptb	eptb	pneumonia	mmcm	diarrhea	oralcand	esocand	pcp	toxo	other	cpt	inh	currtb	wgt	hgt	funct	px	bcd4	lcd4	hgb	bwho	lwho	vl1	vl2	reason	regimen	regchang	howmany	subregimen
1	27	Male	Married	orthodox	no education	driver	Yes	3	Yes	Spouse	Yes	Yes	No	No	No	No	No	Not recorded	Yes	No	Yes	No	No	No	No	No	2	No	No	Yes	Yes	No	Yes	2	155	Bedridden	Not applicable	251	333	12.1	stage 3	Stage 3	43001		Clinical	1c	No
2	18	Female	Single	orthodox	no education	Dially labor	Yes	3	Yes	Brother/Sister	No							Not applicable	Yes	No	No	No	No	No	No	No	1	No	No	No	Yes	No	No	22	126	Working	Not pregnant	213		13	stage 4	Stage 2	1		CD4	1d	No
3	16	Male	Single	orthodox	elementary	student	Yes	3	Yes	Father/Mother	Yes	No	No	No	Yes	No	No	Not applicable	Yes	Yes	No	No	No	No	No	No	2	No	No	No	No	No	No	25	130	Ambulatory	Not applicable	401	529	9.6	stage 2	Stage 4			Clinical and CD4	1d	No
4	60	Female	Divorced	orthodox	no education	No job	Yes		Yes	Father/Mother	Yes	No	No	Yes	No	No	No	Not applicable	Yes	No	No	No	Yes	No	No	No	2	No	No	No	Yes	No	No	30	145	Ambulatory	Not applicable	31		10.2	stage 3	Stage 2	1		Test and Treat	1e	No
5	60	Female	Divorced	orthodox	no education	No job	Yes	1	Yes	Son/Daughter	Yes	No	No	Yes	No	No	No	Not applicable	Yes	No	No	No	Yes	No	No	No	2	No	No	No	Yes	No	No	30	145	Ambulatory	Not applicable	31		10.7	stage 3	Stage 2	1		Test and Treat	1e	No
6	32	Female	Single	orthodox	no education	No job	Yes	3	Yes	Father/Mother	Yes	No	No	No	Yes	No	No	Not applicable	Yes	No	Yes	No	Yes	No	No	No	2	No	No	No	Yes	No	No	32	167	Ambulatory	Not pregnant	101	145	13.5	stage 3	Stage 1			Transfer in	1e	No
7	36	Female	Divorced	orthodox	no education	No job	Yes	3	Yes	Son/Daughter	Yes	No	No	Yes	No	No	No	Not applicable	Yes	No	Yes	No	No	No	No	No	2	No	No	No	Yes	Yes	No	33	157	Ambulatory	Not pregnant	66		10.9	stage 3	Stage 3	1	20	CD4	1e	No
8	24	Female	Divorced	orthodox	no education	Houswife	Yes	2	Yes	Son/Daughter	No							Not applicable	Yes	No	No	No	No	No	Yes	No	1	No	No	No	No	No	No	33	155	Working	Not applicable	297	859	9.6	stage 3	Stage 3	0		CD4	1e	No
9	30	Female	Divorced	orthodox	secondary	No job	Yes	2	Yes	Brother/Sister	Yes	No	No	No	Yes	No	No	Not applicable	No												Yes	No	No	33	148	Working	Not pregnant	23	189	14.1	stage 2	Stage 2	1		CD4	1e	No
10	40	Female	Married	orthodox	secondary	Government employe	Yes	4	Yes	Son/Daughter	Yes	Yes	No	No	No	No	No	Not recorded	No												Yes	No	No	34	154	Working	Not pregnant	138	154	12.7	Stage 1	Stage 1	10		CD4	1e	No
11	33	Female	Divorced	orthodox	elementary	No job	Yes	2	Yes	Father/Mother	Yes	No	No	No	Yes	No	No	Not applicable	Yes	No	Yes	No	No	No	No	No	2	No	No	No	Yes	Yes	No	34	150	Ambulatory	Not pregnant	48	550	10.9	stage 3	Stage 1	21726	50660	CD4	1e	No
12	20	Female	Single	orthodox	secondary	Government employe	Yes	3	Yes	Father/Mother	Yes	No	No	No	Yes	No	No	Not applicable	No												Yes	No	No	34	148	Working	Not pregnant	131		15.5	Stage 1	Stage 1	20		CD4	1e	No
13	26	Female	Single	orthodox	teritiary and above	Dially labor	Yes	4	Yes	Father/Mother	Yes	No	No	No	Yes	No	No	Not applicable	Yes	No	No	No	No	No	Yes	No	2	No	No	No	Yes	No	No	35	153	Ambulatory	Not pregnant	15	262	8.9	stage 4	Stage 4			Clinical and CD4	1e	No
14	48	Female	Widowed	orthodox	no education	Self employe	Yes	3	Yes	Brother/Sister	Yes	No	Yes	No	No	No	No	Not applicable	Yes	No	No	No	No	No	Yes	No	2	No	No	No	No	No	No	35	150	Ambulatory	Not pregnant	90		14.5	stage 3	Stage 1	1996	8884	Clinical and CD4	1e	No
15	40	Male	Married	orthodox	secondary	Self employe	Yes	5	Yes	Spouse	Yes	Yes	No	No	No	No	No	Negative	No												No	No	No	35	167	Ambulatory	Not applicable	150	345	8.9	Stage 1	Stage 1			Transfer in	1g	No
16	40	Female	Widowed	orthodox	no education	Dially labor	Yes	2	Yes	Brother/Sister	Yes	No	No	No	No	Yes	No	Not applicable	No												No	No	No	36	167	Ambulatory	Not pregnant	44	400	6.4	stage 3	Stage 3			Clinical and CD4	1e	Yes	Once	1f
17	50	Female	Widowed	orthodox	elementary	Government employe	Yes	1	Yes	Son/Daughter	Yes	No	No	Yes	No	No	No	Not applicable	Yes	No	Yes	No	No	No	No	Yes	2	No	No	No	Yes	No	No	36	149	Working	Not pregnant	168	700	9.1	stage 3	Stage 1	24		Test and Treat	1e	No
18	40	Female	Widowed	muslim	elementary	No job	Yes	4	Yes	Son/Daughter	Yes	No	No	Yes	No	No	No	Not applicable	No												Yes	No	No	36	158	Ambulatory	Not pregnant	200	450	14.1	stage 4	Stage 4	213131		Clinical and CD4	1e	No
19	30	Male	Single	orthodox	elementary	No job	Yes	4	Yes	Brother/Sister	Yes	No	No	No	No	Yes	No	Not applicable	No												No	No	No	36	160	Ambulatory	Not applicable	81		10.9	stage 3	Stage 4			Clinical and CD4	1e	No
20	30	Female	Divorced	orthodox	no education	Dially labor	Yes	2	Yes	Brother/Sister	Yes	No	No	Yes	No	No	No	Not applicable	No												No	No	No	36	155	Working	Not pregnant	24		9.9	Stage 1	Stage 1	4325		CD4	1e	No
21	45	Female	Divorced	orthodox	no education	Self employe	Yes	2	Yes	Brother/Sister	Yes	No	No	No	No	Yes	No	Not applicable	No												Yes	No	No	36	150	Working	Not pregnant	2		12	stage 3	Stage 1	1		Clinical and CD4	1e	No
22	15	Male	Single	muslim	secondary	student	Yes	6	Yes	Brother/Sister	No							Not applicable	Yes	No	No	No	No	No	No	No	2	No	No	Yes	Yes	Yes	No	36	164	Working	Not applicable	670		13.2	stage 2	Stage 1	118		Test and Treat	1e	No
23	20	Female	Married	muslim	no education	Merchant	Yes	3	Yes	Brother/Sister	Yes	No	No	No	No	Yes	No	Positive	Yes	Yes	No	No	No	No	No	Yes	2	No	No	No	Yes	No	No	36	158	Ambulatory	Not pregnant	34	177	13	stage 3	Stage 2			CD4	1e	No
24	25	Female	Divorced	muslim	elementary	No job	Yes	6	Yes	Brother/Sister	Yes	No	No	No	No	Yes	No	Not applicable	No												No	No	No	37	150	Ambulatory	Not pregnant	56		10.4	stage 3	Stage 1	1		Test and Treat	1e	No
25	27	Male	Divorced	orthodox	secondary	Dially labor	Yes	4	Yes	Not recorded	No							Not applicable	Yes	No	No	Yes	No	No	No	No	2	No	No	No	Yes	No	No	37	164	Bedridden	Not applicable	108		10.8	stage 4	Stage 1	1		Test and Treat	1e	No
26	50	Female	Divorced	orthodox	no education	No job	No	3	Yes	Other relative	Yes	No	Yes	No	No	No	No	Not applicable	No												No	No	No	37	148	Ambulatory	Not pregnant	191	700	13	stage 2	Stage 2	1		Test and Treat	1e	No
27	25	Female	Married	orthodox	elementary	Houswife	Yes	15	Yes	Father/Mother	Yes	Yes	No	No	No	No	No	Positive	Yes	No	No	No	No	No	No	No	2	Yes	No	No	No	No	No	37	158	Ambulatory	Not pregnant	7		10.5	stage 4	Stage 1	1314		Clinical and CD4	1c	No
28	40	Male	Married	orthodox	elementary	Merchant	Yes	4	Yes	Friends	Yes	Yes	No	No	No	No	No	Unknown	No												Yes	Yes	No	38	161	Ambulatory	Not applicable	247	513	6.9	stage 4	Stage 2	1	20	Clinical and CD4	1e	No
29	25	Female	Divorced	orthodox	no education	Dially labor	No	2	Yes	Other relative	Yes	No	Yes	No	No	No	No	Not applicable	Yes	No	Yes	No	No	No	No	No	2	No	No	No	Yes	Yes	Yes	38	159	Bedridden	Not pregnant	95	116	10.6	stage 3	Stage 3	200		Clinical and CD4	1c	No
30	50	Female	Divorced	orthodox	no education	Houswife	Yes	2	Yes	Son/Daughter	Yes	No	No	Yes	No	No	No	Not applicable	Yes	No	No	Yes	No	No	No	No	2	No	No	No	Yes	No	Yes	38	150	Ambulatory	Not applicable	75	63	12.8	stage 4	Stage 3	1		CD4	1e	No
31	35	Male	Married	orthodox	secondary	driver	Yes	3	Yes	Spouse	Yes	No	Yes	No	No	No	No	Positive	Yes	Yes	No	No	No	No	No	No	2	No	No	No	Yes	No	No	38	175	Ambulatory	Not applicable	94	230	13.3	stage 2	Stage 3	66062	60916	CD4	1e	No
32	36	Female	Widowed	orthodox	elementary	Government employe	No	3	Yes	Father/Mother	Yes	No	No	No	Yes	No	No	Not applicable	No												Yes	No	No	38	163	Bedridden	Not pregnant	411	520	10.2	stage 4	Stage 1	1	1	Test and Treat	1e	No
33	16	Female	Single	orthodox	secondary	student	Yes	5	Yes	Father/Mother	Yes	No	No	No	Yes	No	No	Not applicable	Yes	No	Yes	No	No	No	No	No	2	No	No	No	Yes	No	No	38	155	Working	Not pregnant	400		13.4	stage 3	Stage 1	47884		Test and Treat	1e	No
34	16	Female	Single	orthodox	elementary	student	No	4	Yes	Other relative	Yes	No	Yes	No	No	No	No	Not applicable	No												No	No	No	38	153	Ambulatory	Not pregnant	500		9.8	Stage 1	Stage 1	121312		Test and Treat	1e	No
35	25	Female	Single	orthodox	no education	Dially labor	No	1	No		No							Not applicable	No												No	No	No	38	167	Ambulatory	Not applicable	40	165	9.9	stage 2	Stage 1			CD4	1e	No
36	30	Female	Divorced	orthodox	no education	No job	Yes	3	Yes	Brother/Sister	Yes	No	No	No	No	Yes	No	Not applicable	No												Yes	No	No	39	158	Working	Not pregnant	252	472	18.6	stage 3	Stage 1	1		Clinical and CD4	1e	No
37	55	Female	Married	muslim	no education	Houswife	Yes	2	Yes	Son/Daughter	Yes	No	No	Yes	No	No	No	Positive	No												Yes	No	No	39	153	Working	Not applicable	400	600	12	stage 2	Stage 2			Transfer in	1e	No
38	33	Female	Married	orthodox	no education	Dially labor	No	3	Yes	Spouse	No							Unknown	Yes	No	No	No	No	No	Yes	No	2	No	No	No	No	No	No	39	150	Working	Not pregnant	902		12	Stage 1	Stage 1			Test and Treat	1e	No
39	35	Female	Divorced	protestant	no education	Dially labor	No	3	Yes	Friends	Yes	No	No	No	No	No	Yes	Not applicable	Yes	No	No	No	No	Yes	No	No	2	No	No	No	No	No	No	39	160	Ambulatory	Not pregnant	148	350	13.3	stage 2	Stage 1	1		CD4	1e	No
40	21	Male	Single	orthodox	teritiary and above	Self employe	Yes	6	Yes	Father/Mother	Yes	No	No	No	Yes	No	No	Not applicable	Yes	Yes	No	No	No	Yes	No	Yes	2	No	No	No	Yes	Yes	No	39	157	Working	Not applicable	271	64	15.4	stage 3	Stage 2	1	1	Clinical and CD4	1e	No
41	22	Female	Divorced	muslim	secondary	Houswife	Yes	2	Yes	Brother/Sister	Yes	No	No	No	Yes	No	No	Not applicable	Yes	No	Yes	No	No	No	No	No	2	No	No	No	Yes	No	No	39	158	Bedridden	Not pregnant	66		7.6	stage 4	Stage 2	1		Test and Treat	1e	No
42	33	Female	Divorced	orthodox	secondary	Self employe	Yes	1	Yes	Brother/Sister	Yes	No	No	No	Yes	No	No	Not applicable	No												Yes	No	No	39	150	Working	Not pregnant	138	312	14	Stage 1	Stage 1	20		CD4	1e	No
43	25	Female	Single	muslim	teritiary and above	Merchant	Yes	2	Yes	Brother/Sister	Yes	No	No	No	No	Yes	No	Not applicable	Yes	Yes	No	No	No	No	No	No	2	No	No	No	Yes	Yes	No	40	153	Ambulatory	Not pregnant	166	420	12.5	stage 2	Stage 2	2963	81	Test and Treat	1e	No
44	30	Female	Married	orthodox	secondary	Government employe	Yes	3	Yes	Brother/Sister	Yes	No	No	No	Yes	No	No	Unknown	Yes	No	No	No	No	No	No	Yes	2	No	No	No	No	No	No	40	165	Working	Not applicable	536	604		stage 3	Stage 1	1		Clinical	1e	No
45	15	Female	Single	orthodox	secondary	Merchant	Yes	5	Yes	Father/Mother	Yes	No	No	No	Yes	No	No	Not applicable	No												Yes	Yes	No	40	155	Working	Not pregnant	456	556	12.9	Stage 1	Stage 1	1		Test and Treat	1e	No
46	50	Male	Married	orthodox	elementary	Self employe	Yes	5	Yes	Spouse	Yes	Yes	No	No	No	No	No	Unknown	Yes	No	No	No	No	No	Yes	No	2	No	No	No	Yes	No	No	40	160	Working	Not applicable	100	108	11.3	stage 2	Stage 1	186057	20	CD4	1e	No
47	32	Female	Married	orthodox	teritiary and above	Self employe	Yes		Yes	Spouse	Yes	Yes	No	No	No	No	No	Negative	Yes	No	No	No	Yes	No	No	No	2	No	No	No	Yes	No	No	40	162	Working	Not pregnant	113	216	13.6	stage 3	Stage 1	1		Clinical and CD4	1e	No
48	30	Female	Single	orthodox	secondary	Houswife	Yes	2	Yes	Brother/Sister	Yes	No	No	No	No	Yes	No	Not applicable	No												Yes	No	No	40	156	Working	Not pregnant	500			Stage 1	Stage 1	1		Transfer in	1e	No
49	35	Female	Divorced	orthodox	elementary	Dially labor	Yes	2	No		Yes	No	No	Yes	No	No	No	Not applicable	Yes	No	No	No	No	No	No	Yes	2	No	Yes	Yes	No	No	No	40	150	Bedridden	Not pregnant	150		12.3	stage 4	Stage 3	141325		Test and Treat	1d	No
50	45	Female	Widowed	orthodox	secondary	Houswife	Yes	1	Yes	Brother/Sister	Yes	No	No	No	Yes	No	No	Not applicable	No												Yes	Yes	No	40	155	Working	Not pregnant	420	550	11.8	Stage 1	Stage 1	1	20	CD4	1e	No
51	60	Female	Married	orthodox	no education	No job	Yes	2	Yes	Son/Daughter	Yes	No	No	Yes	No	No	No	Positive	No												Yes	No	No	40	160	Bedridden	Not applicable	520		12.9	stage 2	Stage 2			Test and Treat	1e	No
52	40	Male	Divorced	orthodox	no education	Self employe	Yes	4	Yes	Other relative	Yes	No	Yes	No	No	No	No	Not applicable	Yes	No	No	No	Yes	No	Yes	Yes	2	No	No	No	Yes	No	No	41	164	Bedridden	Not applicable	220		12.1	stage 3	Stage 1	1		Test and Treat	1e	No
53	20	Female	Married	orthodox	no education	Houswife	Yes	4	Yes	Spouse	No							Negative	Yes	No	Yes	No	No	No	No	No	2	No	No	No	No	No	Yes	41	145	Ambulatory	Not pregnant	350	405	11	Stage 1	Stage 1	1		Test and Treat	1e	No
54	28	Male	Married	orthodox	secondary	Carpenter	Yes	3	Yes	Spouse	Yes	Yes	No	No	No	No	No	Unknown	Yes	No	No	No	No	Yes	No	No	2	No	No	No	Yes	No	No	41	161	Working	Not applicable	74	153	13.1	Stage 1	Stage 1			CD4	1e	No
55	28	Female	Single	orthodox	secondary	Houswife	Yes	3	Yes	Brother/Sister	Yes	No	No	No	No	Yes	No	Not applicable	No												Yes	Yes	No	41	156	Bedridden	Not pregnant	211		16.6	Stage 1	Stage 1	21		CD4	1e	No
56	30	Female	Married	orthodox	teritiary and above	Government employe	Yes	3	Yes	Brother/Sister	Yes	No	No	No	No	Yes	No	Unknown	No												No	No	No	41	158	Ambulatory	Not pregnant	14		10.5	Stage 1	Stage 1			Test and Treat	1c	No
57	37	Female	Married	orthodox	elementary	Merchant	No	2	Yes	Brother/Sister	Yes	Yes	Yes	No	No	No	No	Positive	No												Yes	Yes	No	41	156	Working	Not pregnant	200	366	13.2	stage 3	Stage 3	1	1	Clinical and CD4	1e	No
58	40	Female	Single	orthodox	elementary	Dially labor	No	5	Yes	Brother/Sister	Yes	No	No	No	No	Yes	No	Not applicable	No												Yes	No	No	41	150	Working	Not pregnant	177	317	15	stage 3	Stage 1			Transfer in	1e	Yes	Once	1f
59	42	Female	Married	orthodox	elementary	Self employe	Yes	2	Yes	Spouse	Yes	Yes	No	No	No	No	No	Positive	No												No	No	No	41	151	Working	Not pregnant	218	526	12	Stage 1	Stage 1	1		Transfer in	1e	No
60	35	Female	Divorced	orthodox	no education	Dially labor	Yes	2	Yes	Brother/Sister	Yes	No	No	No	Yes	No	No	Not applicable	No												No	No	No	41	160	Ambulatory	Not pregnant	36		10.9	Stage 1	Stage 1	2343		CD4	1f	No
61	41	Male	Divorced	orthodox	no education	Dially labor	Yes	1	Yes	Brother/Sister	Yes	No	No	No	No	Yes	No	Not applicable	No												Yes	No	No	41	165	Working	Not applicable	955		13.4	stage 2	Stage 2			Test and Treat	1e	No
62	30	Male	Single	muslim	elementary	driver	Yes	1	Yes	Father/Mother	Yes	No	No	No	Yes	No	No	Not applicable	Yes	Yes	No	No	No	No	No	No	2	No	No	No	Yes	No	No	41	152	Working	Not applicable	221	225	11.9	stage 2	Stage 2			Clinical	1e	No
63	45	Female	Married	orthodox	no education	Houswife	Yes	2	Yes	Spouse	Yes	Yes	Yes	No	No	No	No	Not recorded	Yes	No	No	No	No	No	Yes	No	2	No	No	No	Yes	Yes	No	42	150	Ambulatory	Not pregnant	228	320	10.8	stage 4	Stage 1	1		Test and Treat	1e	No
64	27	Male	Single	orthodox	secondary	driver	Yes	4	Yes	Brother/Sister	Yes	No	No	No	No	Yes	No	Not applicable	Yes	No	Yes	No	Yes	No	No	No	2	No	No	No	Yes	No	No	42	176	Ambulatory	Not applicable	12	229	13.5	stage 4	Stage 2	26		Clinical and CD4	1e	No
65	28	Female	Divorced	orthodox	teritiary and above	Government employe	No	1	Yes	Brother/Sister	Yes	No	No	Yes	No	No	No	Not applicable	No												Yes	No	No	42	152	Working	Not pregnant	300		13.7	Stage 1	Stage 2	1		CD4	1e	No
66	22	Female	Married	muslim	no education	Houswife	Yes	5	Yes	Spouse	Yes	Yes	No	No	No	No	No	Positive	No												Yes	No	No	42	142	Ambulatory	Not pregnant	88	138	15.2	Stage 1	Stage 1			CD4	1d	No
67	26	Female	Married	orthodox	teritiary and above	Government employe	Yes		Yes	Spouse	Yes	Yes	No	No	No	No	No	Negative	No												Yes	Yes	No	42	149	Working	Pregnant	226	315	12.2	Stage 1	Stage 1	1		Pregnancy	1c	No
68	48	Male	Married	orthodox	no education	Self employe	Yes	4	Yes	Son/Daughter	Yes	No	No	No	No	Yes	No	Positive	Yes	No	No	No	No	No	Yes	No	2	No	No	No	Yes	No	No	42	159	Working	Not applicable	140		14.1	stage 3	Stage 1	1		Test and Treat	1e	No
69	25	Female	Divorced	orthodox	secondary	Dially labor	Yes	2	Yes	Friends	Yes	No	No	No	No	No	Yes	Not applicable	No												Yes	No	No	42	158	Ambulatory	Not pregnant	270		9.8	stage 2	Stage 2			Test and Treat	1e	No
70	20	Female	Single	orthodox	elementary	student	Yes	1	Yes	Father/Mother	Yes	No	Yes	No	No	No	No	Not applicable	Yes	No	No	No	No	No	No	No	2	No	Yes	Yes	Yes	No	No	43	160	Bedridden	Not pregnant	58		11.5	stage 4	Stage 3			Clinical and CD4	1e	No
71	21	Female	Married	orthodox	secondary	Merchant	Yes	3	Yes	Brother/Sister	No							Unknown	No												Yes	No	No	43	147	Working	Not pregnant	502	1	13.2	Stage 1	Stage 4	651		Test and Treat	1e	No
72	30	Male	Married	orthodox	no education	driver	No	2	Yes	Spouse	Yes	Yes	No	No	No	No	No	Negative	Yes	No	No	No	No	No	No	No	2	No	No	Yes	Yes	No	No	43	170	Working	Not applicable	8	130	13	stage 3	Stage 3	418438		Clinical and CD4	1e	No
73	21	Female	Married	orthodox	elementary	Houswife	Yes	2	Yes	Spouse	Yes	Yes	No	No	No	No	No	Positive	Yes	No	No	Yes	No	No	No	No	2	No	No	No	Yes	No	Yes	43	160	Working	Not pregnant	223		14.8	stage 4	Stage 4			Test and Treat	1e	No
74	30	Female	Married	orthodox	secondary	Government employe	Yes	3	Yes	Father/Mother	Yes	No	No	No	Yes	No	No	Negative	No												No	No	No	43	157	Working	Not pregnant	164		14.2	stage 2	Stage 2	1		CD4	1e	No
75	20	Female	Single	orthodox	teritiary and above	student	Yes	4	Yes	Brother/Sister	No							Not applicable	No												Yes	No	No	43	152	Ambulatory	Not pregnant	106	2	8.4	stage 3	Stage 1			CD4	1c	No
76	28	Female	Married	orthodox	teritiary and above	Merchant	Yes	2	Yes	Spouse	Yes	Yes	No	No	No	No	No	Positive	No												No	No	No	43	154	Working	Not pregnant	148		8.5	Stage 1	Stage 2	37		Test and Treat	1e	No
77	25	Female	Divorced	orthodox	elementary	Houswife	Yes		Yes	Not recorded	No							Not applicable	No												No	No	No	43	157	Working	Not pregnant	491		12.4	Stage 1	Stage 1			CD4	1e	No
78	39	Male	Married	orthodox	secondary	driver	Yes	5	Yes	Spouse	Yes	Yes	No	No	No	No	No	Unknown	Yes	No	Yes	No	No	No	No	No	2	No	No	No	No	No	No	43	163	Working	Not applicable	400	560	11.2	stage 3	Stage 3	45		Test and Treat	1e	No
79	32	Female	Widowed	orthodox	elementary	Houswife	Yes	1	Yes	Father/Mother	Yes	No	No	Yes	No	No	No	Not applicable	No												Yes	No	No	43	166	Working	Not pregnant	349		11.6	Stage 1	Stage 2			CD4	1e	No
80	50	Female	Divorced	orthodox	elementary	Merchant	Yes	1	Yes	Brother/Sister	Yes	No	No	No	No	Yes	No	Not applicable	Yes	No	Yes	No	No	No	Yes	No	2	No	Yes	No	No	No	Yes	43	156	Bedridden	Not applicable	47		10.5	stage 4	Stage 4	400		Clinical	1e	No
81	20	Female	Single	orthodox	teritiary and above	student	No	1	Yes	Father/Mother	No							Not applicable	No												Yes	No	No	43	159	Working	Not pregnant	308	631	14.1	stage 3	Stage 3	1		CD4	1e	No
82	32	Female	Divorced	orthodox	no education	Dially labor	Yes		No		No							Not applicable	Yes	Yes	No	No	No	No	No	No	2	No	No	No	No	No	No	43	157	Working	Pregnant	664	524	13.8	Stage 1	Stage 1	363443	10294	Pregnancy	1e	No
83	20	Female	Single	orthodox	teritiary and above	Government employe	Yes	3	Yes	Brother/Sister	Yes	No	No	No	No	Yes	No	Not applicable	Yes	No	No	No	Yes	No	No	No	2	No	No	No	No	No	No	43	160	Ambulatory	Not pregnant	276		9.3	stage 3	Stage 2	30		Clinical and CD4	1e	No
84	20	Female	Divorced	orthodox	secondary	No job	Yes	1	Yes	Brother/Sister	Yes	No	No	No	No	Yes	No	Not applicable	Yes	No	No	No	Yes	No	Yes	No	2	No	No	No	No	No	No	44	150	Ambulatory	Not pregnant	164		12.9	stage 2	Stage 1	1		Test and Treat	1e	No
85	30	Male	Divorced	orthodox	elementary	Merchant	Yes	1	No		No							Not applicable	Yes	No	No	No	No	No	No	Yes	2	No	No	No	Yes	No	No	44	163	Ambulatory	Not applicable	40	33	14	stage 3	Stage 3			Clinical and CD4	1e	No
86	28	Female	Widowed	orthodox	secondary	Self employe	Yes	6	Yes	Father/Mother	Yes	No	Yes	No	No	No	No	Not applicable	Yes	No	Yes	No	No	No	No	No	2	No	No	No	Yes	No	No	44	156	Working	Not pregnant	403	489	12	stage 3	Stage 2	1		CD4	1e	No
87	18	Female	Single	orthodox	elementary	student	Yes	4	Yes	Father/Mother	Yes	No	No	No	Yes	No	No	Not applicable	No												Yes	Yes	No	44	145	Ambulatory	Not pregnant	360	400	9.8	Stage 1	Stage 1	41321		Test and Treat	1e	No
88	20	Female	Married	orthodox	teritiary and above	Self employe	Yes	3	No		No							Unknown	No												No	No	No	44	158	Working	Not pregnant	310	463		Stage 1	Stage 1	1	1	CD4	1e	No
89	27	Female	Widowed	orthodox	secondary	Merchant	Yes	4	Yes	Father/Mother	Yes	No	No	No	Yes	No	No	Not applicable	No												Yes	Yes	Yes	44	161	Working	Not pregnant	250	300	11.1	Stage 1	Stage 1	20		CD4	1e	No
90	47	Male	Widowed	orthodox	secondary	Merchant	Yes	5	Yes	Brother/Sister	Yes	No	No	No	No	Yes	No	Not applicable	No												Yes	No	No	44	154	Bedridden	Not applicable	99		11.5	Stage 1	Stage 4	1243		CD4	1d	No
91	38	Female	Married	orthodox	elementary	Dially labor	Yes	5	Yes	Spouse	Yes	Yes	No	No	No	No	No	Unknown	No												Yes	No	No	44	158	Working	Not pregnant	360	546	13.3	Stage 1	Stage 1			CD4	1e	No
92	41	Female	Married	orthodox	teritiary and above	Government employe	Yes		Yes	Spouse	Yes	Yes	No	No	No	No	No	Not recorded	No												Yes	No	No	44	153	Ambulatory	Not pregnant	227		11	stage 4	Stage 2	1		Test and Treat	1e	No
93	19	Male	Single	orthodox	elementary	student	Yes	4	Yes	Brother/Sister	Yes	No	No	No	No	Yes	No	Not applicable	Yes	No	No	Yes	No	No	No	No	2	No	No	No	Yes	No	No	44	106	Working	Not applicable	200		11.5	stage 4	Stage 2	1		Clinical	1e	No
94	30	Male	Single	orthodox	elementary	Self employe	No	2	Yes	Brother/Sister	Yes	No	No	No	No	Yes	No	Not applicable	Yes	No	No	No	No	No	Yes	No	2	No	No	Yes	Yes	No	No	44	169	Working	Not applicable	55	249	14.5	stage 2	Stage 1	1		CD4	1e	No
95	22	Female	Single	orthodox	secondary	No job	No	3	No		Yes	No	Yes	No	No	No	No	Not applicable	Yes	No	No	No	No	No	Yes	No	2	No	Yes	No	No	No	No	44	167	Working	Not pregnant	37	40	9.8	stage 4	Stage 1			Clinical and CD4	1e	No
96	21	Male	Single	orthodox	elementary	student	Yes	4	Yes	Father/Mother	Yes	No	No	No	Yes	No	No	Not applicable	No												Yes	No	No	44	154	Working	Not applicable	420	300	11.8	Stage 1	Stage 1	1		Test and Treat	1e	No
97	54	Male	Single	orthodox	secondary	driver	Yes	2	Yes	Brother/Sister	Yes	No	No	No	No	Yes	No	Not applicable	Yes	No	No	No	No	No	No	Yes	2	No	No	No	Yes	Yes	No	44	167	Ambulatory	Not applicable	18		11.9	stage 3	Stage 3	1231		Test and Treat	1e	No
98	28	Female	Single	orthodox	secondary	No job	Yes		Yes	Brother/Sister	Yes	No	No	No	Yes	Yes	No	Not applicable	Yes	Yes	Yes	No	No	No	No	No	2	No	No	No	Yes	No	No	44	149	Working	Not pregnant	189	385	13.7	stage 3	Stage 1	1	1	CD4	1e	No
99	19	Male	Single	orthodox	elementary	Dially labor	Yes	2	Yes	Father/Mother	Yes	No	Yes	No	No	No	No	Not applicable	No												Yes	No	No	44	162	Working	Not applicable	121	358	10.2	stage 2	Stage 1	0	0	CD4	1e	No
100	37	Male	Single	orthodox	no education	Self employe	Yes	5	Yes	Brother/Sister	Yes	No	No	No	No	Yes	No	Not applicable	Yes	No	No	No	No	Yes	No	No	2	No	No	Yes	Yes	No	Yes	44	160	Ambulatory	Not applicable	276	349	12.2	stage 2	Stage 3	14121		CD4	1e	No
101	25	Female	Married	orthodox	secondary	Merchant	Yes	2	Yes	Spouse	Yes	Yes	No	No	No	No	No	Negative	No												No	No	No	44	152	Working	Not pregnant	250	4251	10.9	Stage 1	Stage 1	1		Transfer in	1e	No
102	19	Female	Single	orthodox	teritiary and above	Dially labor	Yes	5	Yes	Father/Mother	Yes	No	No	No	Yes	No	No	Not applicable	Yes	No	No	No	No	No	No	No	2	Yes	No	No	No	No	No	45	165	Working	Not pregnant	106	400	12.7	stage 4	Stage 4	414812	6361	Clinical	1e	No
103	30	Female	Divorced	orthodox	elementary	Merchant	Yes	2	Yes	Son/Daughter	Yes	No	No	No	No	Yes	No	Not applicable	Yes	Yes	No	No	No	No	No	No	2	No	No	No	Yes	No	No	45	155	Working	Not pregnant	381	750	14.2	stage 2	Stage 2	2455		Test and Treat	1e	No
104	60	Male	Married	orthodox	secondary	Houswife	Yes	2	Yes	Brother/Sister	Yes	Yes	No	No	No	No	No	Positive	Yes	Yes	No	No	No	No	No	No	2	No	No	No	Yes	No	No	45	163	Ambulatory	Not applicable	224	232	19.4	stage 3	Stage 1	1		Clinical and CD4	1e	No
105	21	Female	Widowed	orthodox	no education	Merchant	Yes	2	Yes	Brother/Sister	Yes	No	No	No	No	Yes	No	Not applicable	No												Yes	No	No	45	152	Working	Not pregnant	113	267	12.2	stage 3	Stage 2	36		CD4	1e	No
106	28	Female	Married	orthodox	elementary	Houswife	Yes	3	Yes	Spouse	No							Positive	No												No	No	No	45	150	Working	Pregnant	460	412	13.2	Stage 1	Stage 1	1		Transfer in	1e	No
107	33	Female	Married	orthodox	elementary	Dially labor	Yes	4	Yes	Spouse	Yes	Yes	No	No	No	No	No	Negative	No												Yes	No	No	45	155	Working	Not pregnant	915		12.4	stage 2	Stage 2			Test and Treat	1e	No
108	22	Female	Widowed	orthodox	elementary	Dially labor	Yes	8	Yes	Father/Mother	No							Not applicable	Yes	No	No	No	No	No	Yes	No	2	No	No	Yes	No	No	Yes	45	154	Working	Not pregnant	166	171	11.9	stage 3	Stage 1	0		CD4	1c	No
109	37	Female	Widowed	orthodox	teritiary and above	Merchant	Yes	2	Yes	Brother/Sister	Yes	No	No	No	No	Yes	No	Not applicable	No												No	No	No	45	157	Working	Not pregnant	228	278	14.3	stage 2	Stage 1	1	1	CD4	1e	No
110	25	Female	Married	orthodox	secondary	Houswife	Yes	2	Yes	Spouse	No							Unknown	No												Yes	Yes	No	45	168	Working	Pregnant	420		12.1	Stage 1	Stage 2	1		Pregnancy	1e	No
111	23	Female	Divorced	orthodox	elementary	Dially labor	Yes	3	Yes	Friends	Yes	No	No	No	No	No	Yes	Not applicable	Yes	Yes	No	No	No	Yes	No	No	2	No	No	No	Yes	Yes	No	45	155	Ambulatory	Not pregnant	296		16.1	stage 2	Stage 1	1		Test and Treat	1e	No
112	32	Female	Married	orthodox	secondary	Merchant	Yes		Yes	Father/Mother	Yes	No	No	No	Yes	No	No	Unknown	No												Yes	Yes	No	45	154	Working	Not pregnant	89	175	12.8	Stage 1	Stage 1	1		CD4	1e	No
113	38	Male	Divorced	orthodox	teritiary and above	Government employe	Yes	2	Yes	Brother/Sister	Yes	No	No	No	No	Yes	No	Not applicable	No												Yes	No	No	45	168	Ambulatory	Not applicable	500	645	14	Stage 1	Stage 1	0	0	Test and Treat	1e	No
114	22	Male	Married	orthodox	elementary	Government employe	Yes	3	Yes	Spouse	No							Unknown	Yes	No	Yes	No	No	No	No	No	2	No	No	Yes	No	No	Yes	45	160	Ambulatory	Not applicable	27	68	10	stage 4	Stage 2	0	0	Clinical and CD4	1e	No
115	38	Female	Divorced	orthodox	no education	No job	Yes	2	Yes	Brother/Sister	Yes	No	No	No	No	Yes	No	Not applicable	Yes	No	Yes	No	No	No	No	No	2	No	No	No	Yes	No	No	45	162	Bedridden	Not pregnant	42	117	12.3	stage 3	Stage 3	1		Clinical and CD4	1e	No
116	25	Male	Single	orthodox	no education	No job	Yes		Yes	Friends	Yes	No	Yes	No	No	No	No	Not applicable	Yes	Yes	No	No	No	No	Yes	No	2	No	No	No	No	No	Yes	45	166	Working	Not applicable	76	44	8.7	stage 2	Stage 3	25	44	CD4	1c	No
117	36	Male	Married	orthodox	secondary	Merchant	Yes	3	Yes	Brother/Sister	Yes	No	No	No	No	Yes	No	Positive	No												No	No	No	45	165	Ambulatory	Not applicable	466		10.3	stage 3	Stage 3	1		Test and Treat	1e	No
118	20	Female	Single	orthodox	no education	Self employe	No	4	No		No							Not applicable	No												No	No	No	45	148	Working	Pregnant	672		9	Stage 1	Stage 1			Pregnancy	1e	No
119	37	Female	Divorced	orthodox	secondary	Government employe	Yes	2	Yes	Brother/Sister	Yes	No	No	No	No	Yes	No	Not applicable	No												Yes	No	No	45	150	Working	Not pregnant	202		13.4	Stage 1	Stage 2	105		Test and Treat	1e	No
120	36	Male	Widowed	orthodox	secondary	Dially labor	Yes		Yes	Other relative	Yes	No	Yes	No	No	No	No	Not applicable	Yes	Yes	No	No	No	No	Yes	No	2	No	No	No	Yes	No	No	45	164	Working	Not applicable	639		14.1	stage 2	Stage 2	1	1	Transfer in	1e	No
121	35	Male	Divorced	orthodox	secondary	Government employe	No	1	Yes	Brother/Sister	Yes	No	Yes	No	No	No	No	Not applicable	No												Yes	No	No	45	165	Working	Not applicable	120	450	14.7	Stage 1	Stage 1	40		CD4	1e	No
122	50	Female	Divorced	orthodox	no education	Houswife	Yes	2	Yes	Son/Daughter	Yes	No	No	Yes	No	No	No	Not applicable	Yes	No	No	No	No	No	No	No	2	No	No	Yes	No	No	No	46	165	Ambulatory	Not applicable	220	420	10.3	stage 2	Stage 2	1790	2556	CD4	1f	No
123	31	Female	Married	orthodox	elementary	Houswife	Yes	4	Yes	Spouse	Yes	Yes	No	No	No	No	No	Not recorded	Yes	No	No	No	No	No	Yes	No	2	No	No	No	No	No	No	46	165	Working	Not pregnant	107	187	12.6	Stage 1	Stage 2			CD4	1e	No
124	36	Male	Married	orthodox	secondary	driver	Yes	3	Yes	Brother/Sister	Yes	No	No	No	No	Yes	No	Unknown	No												Yes	No	No	46	162	Working	Not applicable	44	117	14	stage 4	Stage 1	106		Clinical and CD4	1e	No
125	27	Female	Married	orthodox	elementary	Houswife	No	3	Yes	Spouse	Yes	Yes	No	No	No	No	No	Unknown	No												Yes	No	No	46	150	Working	Pregnant	265	281	11.5	Stage 1	Stage 1	3114	6174	Pregnancy	1e	No
126	30	Male	Single	muslim	secondary	driver	Yes	1	Yes	Brother/Sister	Yes	No	No	No	No	Yes	No	Not applicable	Yes	No	No	No	No	No	Yes	No	2	No	No	Yes	Yes	Yes	No	46	176	Working	Not applicable	145	111	11.6	stage 3	Stage 1	1	1	CD4	1d	No
127	15	Female	Single	orthodox	secondary	student	Yes	2	Yes	Not recorded	No							Not applicable	No												Yes	Yes	No	46	155	Working	Not pregnant	471		13.4	stage 2	Stage 1			Transfer in	1e	No
128	30	Male	Married	orthodox	no education	Dially labor	Yes	4	Yes	Father/Mother	Yes	No	No	No	Yes	No	No	Negative	No												Yes	No	Yes	46	172	Ambulatory	Not applicable	225	293	16	stage 2	Stage 2	1	1	CD4	1e	No
129	23	Male	Single	orthodox	elementary	Merchant	No		Yes	Father/Mother	Yes	No	No	No	Yes	No	No	Not applicable	No												No	No	No	46	157	Working	Not applicable	315		11	Stage 1	Stage 1	1		Transfer in	1e	No
130	35	Female	Married	orthodox	no education	Houswife	Yes	2	Yes	Spouse	Yes	Yes	No	No	No	No	No	Not recorded	No												Yes	Yes	No	46	153	Working	Not pregnant	297		14.5	stage 2	Stage 2	20		CD4	1e	No
131	38	Female	Divorced	orthodox	elementary	No job	Yes	2	Yes	Son/Daughter	Yes	No	No	Yes	No	No	No	Not applicable	Yes	No	No	No	No	No	No	No	2	No	No	Yes	Yes	No	No	46	155	Working	Not pregnant	496	300	10.4	stage 3	Stage 3			Clinical	1c	Yes	Once	1f
132	50	Female	Married	orthodox	no education	Government employe	Yes	4	Yes	Son/Daughter	Yes	No	No	Yes	No	No	No	Positive	No												Yes	No	No	46	153	Working	Not pregnant	231	520	11.7	Stage 1	Stage 1	1		CD4	1e	No
133	28	Female	Divorced	orthodox	teritiary and above	Dially labor	Yes	2	Yes	Brother/Sister	Yes	No	No	No	No	Yes	No	Not applicable	Yes	Yes	No	No	No	No	No	No	2	No	No	Yes	No	No	No	46	164	Working	Not pregnant	555		10.2	stage 4	Stage 1			Clinical	1c	No
134	23	Female	Married	orthodox	no education	Houswife	Yes	5	Yes	Spouse	Yes	Yes	No	No	No	No	No	Not recorded	No												No	No	No	47	162	Working	Not pregnant	450	602	16	Stage 1	Stage 1	1	1	Test and Treat	1e	No
135	45	Male	Married	orthodox	teritiary and above	No job	Yes	6	Yes	Spouse	Yes	Yes	No	No	No	No	No	Unknown	Yes	No	No	No	No	No	Yes	Yes	2	No	No	No	Yes	No	No	47	170	Working	Not applicable	670		15	stage 3	Stage 1	76		Test and Treat	1e	No
136	20	Male	Married	orthodox	secondary	Houswife	Yes		Yes	Spouse	No							Unknown	No												Yes	No	No	47	155	Working	Not applicable	600		14.6	Stage 1	Stage 1			Pregnancy	1e	No
137	35	Male	Divorced	muslim	elementary	Government employe	Yes	2	Yes	Brother/Sister	Yes	No	No	No	Yes	No	No	Not applicable	Yes	Yes	No	No	No	No	No	No	2	No	No	No	Yes	No	No	47	169	Working	Not applicable	230		14.4	stage 2	Stage 1	1		Test and Treat	1e	No
138	50	Male	Married	orthodox	elementary	Self employe	Yes	3	Yes	Son/Daughter	Yes	Yes	No	Yes	No	No	No	Positive	No												Yes	Yes	No	47	167	Ambulatory	Not applicable	134		12.1	stage 2	Stage 2	32		Clinical	1e	No
139	20	Male	Single	orthodox	secondary	student	No	4	Yes	Father/Mother	Yes	No	No	No	Yes	No	No	Not applicable	Yes	Yes	No	No	No	No	No	No	2	No	No	No	No	No	No	47	150	Ambulatory	Not applicable	447	567	9.9	stage 2	Stage 2			CD4	1e	No
140	28	Male	Married	protestant	teritiary and above	Government employe	Yes	3	Yes	Spouse	Yes	Yes	No	No	No	No	No	Positive	No												Yes	Yes	No	47	160	Working	Not applicable	620		11.3	Stage 1	Stage 1	1		Test and Treat	1e	No
141	31	Male	Single	orthodox	no education	Self employe	Yes	1	No		No							Not applicable	No												No	No	No	47	126	Working	Not applicable	77	324		stage 4	Stage 1			CD4	1e	No
142	20	Female	Divorced	orthodox	secondary	Dially labor	No	4	Yes	Father/Mother	No							Not applicable	No												Yes	No	No	47	150	Working	Not pregnant	447	600	13	Stage 1	Stage 1			CD4	1e	No
143	60	Male	Divorced	orthodox	elementary	No job	Yes	4	Yes	Son/Daughter	Yes	No	No	Yes	No	No	No	Not applicable	No												No	No	No	47	165	Ambulatory	Not applicable	144	237	13.3	Stage 1	Stage 1	1		CD4	1e	No
144	35	Female	Divorced	orthodox	secondary	Houswife	Yes	1	Yes	Son/Daughter	Yes	No	No	Yes	No	No	No	Not applicable	No												Yes	No	No	47	159	Working	Not pregnant	30		7.9	stage 3	Stage 3	28		Clinical and CD4	1e	No
145	42	Male	Married	orthodox	elementary	Self employe	Yes	5	Yes	Spouse	Yes	Yes	No	No	No	No	No	Not recorded	Yes	No	No	No	No	No	No	No	2	No	No	Yes	Yes	Yes	No	47	167	Bedridden	Not applicable	69	142	14.2	stage 4	Stage 4			Clinical and CD4	1e	No
146	48	Male	Widowed	muslim	secondary	Merchant	Yes	1	No		No							Not applicable	Yes	No	No	No	No	No	No	Yes	2	No	No	No	No	No	No	47	174	Working	Not applicable	240	136	13.7	Stage 1	Stage 1			CD4	1f	No
147	25	Male	Single	orthodox	no education	Dially labor	Yes	1	Yes	Father/Mother	Yes	No	No	No	Yes	No	No	Not applicable	Yes	No	No	Yes	No	No	No	No	2	No	No	No	Yes	No	No	47	166	Working	Not applicable	400		16.7	stage 4	Stage 4			Test and Treat	1e	No
148	42	Male	Married	orthodox	elementary	Merchant	No	5	Yes	Spouse	Yes	Yes	No	No	No	No	No	Positive	No												Yes	No	No	47	167	Bedridden	Not applicable	69		13.5	stage 4	Stage 4			CD4	1e	No
149	20	Female	Single	orthodox	elementary	Dially labor	Yes	3	Yes	Father/Mother	Yes	No	No	No	Yes	No	No	Not applicable	No												Yes	Yes	No	47	155	Working	Not pregnant	350	420	15.6	Stage 1	Stage 1	1		CD4	1e	No
150	20	Female	Single	orthodox	secondary	No job	No	6	Yes	Other relative	Yes	Yes	No	No	No	No	No	Not applicable	Yes	No	No	No	No	Yes	No	No	2	No	No	No	Yes	No	No	47	160	Working	Not pregnant	289	500	14	Stage 1	Stage 1			CD4	1c	No
151	35	Female	Married	orthodox	no education	No job	Yes	3	Yes	Spouse	Yes	Yes	No	No	No	No	No	Positive	No												Yes	No	No	48	160	Ambulatory	Not pregnant	24	196	11.5	stage 2	Stage 1			CD4	1e	No
152	41	Male	Married	protestant	elementary	Dially labor	Yes	3	Yes	Spouse	Yes	Yes	No	No	No	No	No	Positive	No												Yes	Yes	No	48	160	Working	Not applicable	350		12.1	Stage 1	Stage 1	20		Test and Treat	1e	No
153	28	Female	Widowed	orthodox	secondary	No job	No	2	Yes	Friends	Yes	No	No	No	No	No	Yes	Not applicable	No												No	No	No	48	158	Working	Not pregnant	40	110	11.8	Stage 1	Stage 1			Test and Treat	1e	No
154	19	Male	Single	orthodox	secondary	student	Yes	1	Yes	Friends	Yes	No	No	No	No	No	Yes	Not applicable	Yes	Yes	No	No	No	No	No	No	2	No	No	No	No	No	Yes	48	136	Ambulatory	Not applicable	581	720	9.2	Stage 1	Stage 3	42321		CD4	1d	No
155	26	Female	Married	orthodox	elementary	Merchant	No	2	Yes	Spouse	Yes	Yes	No	No	No	No	No	Unknown	No												Yes	No	No	48	145	Working	Not pregnant	85	254	13	Stage 1	Stage 2	1		CD4	1e	No
156	48	Male	Widowed	muslim	secondary	No job	Yes	3	Yes	Brother/Sister	Yes	No	No	No	No	Yes	No	Not applicable	Yes	No	No	No	No	No	Yes	Yes	2	No	No	No	Yes	No	No	48	175	Working	Not applicable	3	13	10.1	stage 4	Stage 4			CD4	1g	No
157	25	Female	Divorced	orthodox	elementary	No job	No	3	Yes	Brother/Sister	Yes	No	No	No	No	Yes	No	Not applicable	No												Yes	No	No	48	148	Ambulatory	Not pregnant	115		10.8	stage 3	Stage 3			CD4	1e	No
158	33	Male	Divorced	orthodox	elementary	Dially labor	No	6	Yes	Brother/Sister	Yes	No	No	No	No	Yes	No	Not applicable	Yes	No	Yes	No	No	No	No	Yes	2	No	No	Yes	Yes	No	Yes	48	172	Bedridden	Not applicable	17	51	9	stage 4	Stage 4			Clinical and CD4	1e	No
159	40	Male	Divorced	orthodox	no education	Dially labor	Yes	1	Yes	Other relative	No							Not applicable	No												No	No	No	48	175	Ambulatory	Not applicable	127	600	10.9	Stage 1	Stage 1	0	0	Test and Treat	1e	No
160	35	Female	Married	orthodox	no education	Houswife	Yes	2	Yes	Spouse	Yes	Yes	Yes	No	No	No	No	Positive	No												Yes	No	No	48	157	Working	Not pregnant	82	208	14.4	Stage 1	Stage 1	1	4123	Clinical and CD4	1e	No
161	39	Female	Divorced	orthodox	secondary	No job	Yes	5	Yes	Other relative	Yes	No	No	No	No	Yes	No	Not applicable	Yes	No	Yes	No	No	No	No	Yes	2	No	No	No	Yes	No	Yes	48	157	Working	Not pregnant	83	400	15	stage 3	Stage 3	0		Clinical and CD4	1e	Yes	Once	1f
162	50	Male	Married	orthodox	secondary	No job	Yes	5	Yes	Spouse	Yes	Yes	No	Yes	No	No	No	Positive	Yes	No	No	Yes	No	No	No	No	2	No	No	No	Yes	Yes	No	48	168	Working	Not applicable	246	502	6	stage 3	Stage 1	1		CD4	1e	No
163	23	Male	Single	orthodox	secondary	No job	Yes	3	Yes	Father/Mother	No							Not applicable	Yes	No	Yes	Yes	No	No	No	Yes	2	No	No	Yes	Yes	Yes	Yes	48	154	Ambulatory	Not applicable	26	94	15.5	stage 3	Stage 3	7766	20331	Clinical and CD4	1e	No
164	25	Female	Single	orthodox	no education	Dially labor	No	1	No		Yes	No	No	No	No	No	Yes	Not applicable	Yes	No	Yes	No	No	No	No	No	2	No	No	Yes	Yes	No	Yes	48	177	Bedridden	Not pregnant	75		5.5	stage 4	Stage 3			Clinical and CD4	1e	No
165	25	Female	Married	muslim	teritiary and above	Government employe	Yes	4	Yes	Spouse	Yes	Yes	No	No	No	No	No	Negative	No												No	No	No	48	155	Working	Pregnant	555		9.9	Stage 1	Stage 1	4312		Pregnancy	1e	No
166	22	Male	Single	orthodox	no education	Dially labor	Yes	4	Yes	Father/Mother	Yes	No	No	No	Yes	No	No	Not applicable	Yes	No	No	No	No	No	No	No	2	No	Yes	No	Yes	No	No	48	161	Bedridden	Not applicable	50	150	10.8	stage 4	Stage 4	605		Test and Treat	1e	No
167	28	Female	Married	orthodox	elementary	Houswife	No	2	Yes	Spouse	Yes	Yes	No	No	No	No	No	Positive	No												Yes	No	No	48	156	Working	Not pregnant	600		12.9	Stage 1	Stage 1	1219	148	Test and Treat	1e	No
168	21	Female	Married	orthodox	no education	Dially labor	No	1	Yes	Spouse	Yes	Yes	No	No	No	No	No	Unknown	No												No	No	No	48	163	Working	Not pregnant	802	925	10.9	stage 3	Stage 2	1		Clinical and CD4	1e	No
169	30	Female	Married	orthodox	elementary	Dially labor	Yes	4	Yes	Spouse	Yes	Yes	No	No	No	No	No	Positive	No												No	No	No	48	160	Working	Not applicable	631	541	14.9	stage 2	Stage 1	1	1	Test and Treat	1e	No
170	25	Male	Divorced	muslim	teritiary and above	Self employe	Yes	2	Yes	Father/Mother	No							Not applicable	No												Yes	Yes	Yes	48	167	Ambulatory	Not applicable	71	400	8.1	Stage 1	Stage 3	20181		CD4	1e	No
171	25	Male	Single	orthodox	elementary	Self employe	Yes	1	Yes	Brother/Sister	Yes	No	No	No	No	Yes	No	Not applicable	No												No	No	No	48	163	Working	Not applicable	400	880	16.6	Stage 1	Stage 1	20		CD4	1e	No
172	52	Male	Married	orthodox	teritiary and above	Government employe	Yes	5	Yes	Other relative	Yes	No	Yes	No	No	No	No	Not recorded	No												No	No	No	48	160	Working	Not applicable	58	33	13.7	stage 3	Stage 1	0		Test and Treat	1e	No
173	35	Female	Widowed	orthodox	secondary	Houswife	Yes	3	Yes	Brother/Sister	Yes	Yes	Yes	No	No	No	No	Not applicable	Yes	No	No	No	No	No	Yes	Yes	2	No	No	No	Yes	No	No	48	145	Ambulatory	Not pregnant	87		12	stage 3	Stage 3			Clinical and CD4	1c	No
174	25	Male	Divorced	muslim	elementary	No job	Yes	7	Yes	Father/Mother	No							Not applicable	No												No	No	No	48	167	Ambulatory	Not applicable	71	120	8.1	Stage 1	Stage 1			CD4	1e	No
175	22	Female	Married	muslim	secondary	Houswife	Yes	6	Yes	Spouse	Yes	Yes	No	No	No	No	No	Positive	No												Yes	No	No	48	150	Working	Not pregnant	734	942	11.9	Stage 1	Stage 1				1e	No
176	50	Male	Married	orthodox	no education	Self employe	Yes	5	Yes	Spouse	Yes	Yes	No	No	No	No	No	Positive	Yes	Yes	No	No	No	No	No	Yes	2	No	No	No	Yes	Yes	No	48	175	Working	Not applicable	51		12	stage 3	Stage 3			Clinical and CD4	1e	No
177	22	Male	Married	muslim	secondary	student	Yes	2	Yes	Spouse	Yes	Yes	No	No	No	No	No	Unknown	No												Yes	No	No	48	166	Working	Not applicable	660		16	Stage 1	Stage 1	1		Test and Treat	1e	No
178	27	Female	Divorced	muslim	secondary	Government employe	Yes	1	Yes	Brother/Sister	Yes	No	No	No	No	Yes	No	Not applicable	No												Yes	Yes	No	49	161	Working	Not pregnant	333	435	12.1	Stage 1	Stage 2			Test and Treat	1e	No
179	21	Female	Single	orthodox	teritiary and above	No job	Yes		Yes	Brother/Sister	Yes	No	No	No	No	Yes	No	Not applicable	No												Yes	No	No	49	165	Working	Not pregnant	357			Stage 1	Stage 2	1		CD4	1e	No
180	33	Male	Widowed	orthodox	no education	Self employe	Yes	6	Yes	Other relative	No							Not applicable	No												Yes	No	No	49	167	Working	Not applicable	407	437	14.6	stage 3	Stage 1	20		Clinical	1e	No
181	36	Male	Divorced	orthodox	no education	Self employe	Yes	1	Yes	Brother/Sister	Yes	No	No	No	No	Yes	No	Not applicable	No												Yes	No	No	49	164	Ambulatory	Not applicable	42	91	8.8	stage 3	Stage 2	40	20	Clinical and CD4	1e	No
182	45	Male	Married	muslim	teritiary and above	Merchant	Yes	4	Yes	Spouse	Yes	Yes	No	No	No	No	No	Positive	No												Yes	Yes	No	49	159	Working	Not applicable	422	309	10.9	Stage 1	Stage 1	1		CD4	1e	No
183	50	Female	Divorced	orthodox	no education	Self employe	Yes	3	Yes	Son/Daughter	Yes	No	No	Yes	No	No	No	Not applicable	Yes	No	Yes	No	No	No	Yes	No	2	No	No	No	Yes	No	No	49	164	Ambulatory	Not applicable	402	244	12	stage 3	Stage 1	144	49089	Clinical and CD4	1f	No
184	35	Female	Divorced	muslim	no education	No job	Yes	2	Yes	Brother/Sister	Yes	No	Yes	No	No	Yes	No	Not applicable	No												Yes	Yes	No	49	155	Working	Not pregnant	284	320	10.1	Stage 1	Stage 1	20		Transfer in	1e	No
185	28	Female	Married	orthodox	secondary	Houswife	Yes	2	Yes	Spouse	Yes	Yes	No	No	No	No	No	Negative	No												Yes	Yes	No	49	150	Working	Pregnant	165		14	Stage 1	Stage 2			Pregnancy	1e	No
186	25	Male	Divorced	orthodox	elementary	Government employe	Yes	2	Yes	Father/Mother	Yes	No	No	No	Yes	No	No	Not applicable	Yes	Yes	No	No	No	No	No	Yes	2	No	No	No	Yes	Yes	No	49	160	Working	Not applicable	115	400	12	stage 3	Stage 1			Clinical and CD4	1e	No
187	34	Male	Married	muslim	teritiary and above	Government employe	Yes	3	Yes	Spouse	Yes	Yes	No	No	No	No	No	Positive	No												Yes	No	No	49	158	Working	Not applicable	520	500	12.1	Stage 1	Stage 1	1		Test and Treat	1e	No
188	35	Male	Single	muslim	elementary	Dially labor	Yes	4	No		No							Not applicable	Yes	No	No	Yes	No	No	Yes	No	2	No	No	No	Yes	No	Yes	49	175	Bedridden	Not applicable	19		13.3	stage 4	Stage 4	451		Test and Treat	1e	No
189	24	Male	Married	muslim	secondary	driver	Yes	2	Yes	Spouse	Yes	Yes	No	No	No	No	No	Positive	No												Yes	No	No	49	159	Working	Not applicable	460		15	Stage 1	Stage 1			Test and Treat	1e	No
190	32	Male	Married	orthodox	no education	Self employe	Yes	7	Yes	Brother/Sister	Yes	No	No	No	No	Yes	No	Not recorded	No												No	No	No	49	165	Working	Not applicable	81	183	12	stage 2	Stage 1	1	1	Clinical	1e	No
191	23	Male	Single	muslim	secondary	student	Yes	1	Yes	Father/Mother	Yes	No	No	No	Yes	No	No	Not applicable	No												Yes	No	No	49	150	Working	Not applicable	400	350	12.9	Stage 1	Stage 1	1		Test and Treat	1e	No
192	28	Female	Married	orthodox	secondary	Government employe	No	3	Yes	Spouse	Yes	Yes	No	No	No	No	No	Unknown	No												Yes	No	No	49	160	Ambulatory	Not pregnant	191	241	9.8	Stage 1	Stage 1	4241		CD4	1e	No
193	21	Female	Widowed	orthodox	secondary	Government employe	Yes	2	Yes	Brother/Sister	Yes	No	No	No	No	Yes	No	Not applicable	No												No	No	No	49	161	Working	Pregnant	464	269		stage 2	Stage 1	1	1	CD4	1e	No
194	51	Male	Married	orthodox	elementary	Self employe	Yes	4	Yes	Spouse	Yes	Yes	No	No	No	No	No	Not recorded	Yes	No	No	No	Yes	Yes	No	No	2	No	No	No	Yes	No	No	49	165	Ambulatory	Not applicable	274	382	9.7	stage 2	Stage 1	1		CD4	1c	No
196	51	Male	Married	orthodox	no education	Dially labor	Yes	5	No		Yes	Yes	No	No	No	No	No	Unknown	Yes	No	No	No	No	Yes	No	No	2	No	No	No	Yes	Yes	No	49	165	Working	Not applicable	274	324	6.2	stage 2	Stage 1			CD4	1c	No
197	26	Male	Married	muslim	teritiary and above	Government employe	Yes	3	Yes	Spouse	Yes	Yes	No	No	No	No	No	Positive	No												Yes	Yes	No	49	159	Working	Not applicable	450	300	12.9	Stage 1	Stage 1	1		CD4	1e	No
198	40	Male	Single	orthodox	teritiary and above	No job	No	7	Yes	Other relative	No							Not applicable	Yes	No	Yes	No	No	No	No	No	2	No	No	Yes	No	No	No	49	158	Working	Not applicable	93	250	15.8	stage 3	Stage 1	0	0	Clinical and CD4	1e	No
199	60	Female	Divorced	muslim	no education	Houswife	Yes	6	Yes	Brother/Sister	Yes	No	No	No	No	Yes	No	Not applicable	Yes	No	No	No	No	No	No	Yes	2	No	No	Yes	No	No	No	50	158	Bedridden	Not pregnant	250		11.9	stage 4	Stage 3	35		Test and Treat	1e	No
200	25	Female	Divorced	orthodox	elementary	Houswife	Yes	3	Yes	Other relative	Yes	No	No	No	No	Yes	No	Not applicable	No												Yes	No	No	50	160	Working	Not pregnant	500		14.3	Stage 1	Stage 1	1		Test and Treat	1e	No
201	32	Female	Divorced	orthodox	secondary	Government employe	Yes	2	Yes	Friends	Yes	No	No	No	No	No	Yes	Not applicable	No												Yes	Yes	No	50	163	Ambulatory	Pregnant	557	621	13	Stage 1	Stage 1	1		Pregnancy	1e	No
202	25	Female	Married	orthodox	no education	Houswife	Yes		Yes	Brother/Sister	Yes	Yes	No	No	No	No	No	Not recorded	Yes	No	Yes	No	No	No	No	Yes	2	No	No	Yes	Yes	No	No	50	161	Ambulatory	Not pregnant	22	305	8.9	stage 4	Stage 1	1		Clinical	1e	No
203	27	Female	Married	orthodox	no education	Houswife	No	3	Yes	Spouse	Yes	Yes	No	No	No	No	No	Positive	No												Yes	Yes	No	50	157	Working	Not pregnant	40	40		Stage 1	Stage 1			Test and Treat	1e	No
204	23	Female	Married	orthodox	elementary	Houswife	Yes	4	Yes	Spouse	Yes	Yes	No	No	No	No	No	Unknown	No												Yes	No	No	50	160	Working	Pregnant	265	354	13	Stage 1	Stage 1	10	101	Pregnancy	1c	No
205	43	Male	Divorced	orthodox	secondary	Government employe	Yes	2	Yes	Brother/Sister	Yes	No	No	No	No	Yes	No	Not applicable	Yes	No	No	No	No	No	No	No	1	No	No	No	Yes	No	No	50	160	Ambulatory	Not applicable	111	340	13.5	stage 3	Stage 2			CD4	1e	No
206	49	Female	Divorced	orthodox	teritiary and above	Government employe	No	2	Yes	Son/Daughter	Yes	No	No	Yes	No	No	No	Not applicable	Yes	Yes	No	No	No	No	No	No	2	No	No	No	Yes	No	No	50	162	Working	Not pregnant	108		10.8	stage 3	Stage 3			Clinical and CD4	1e	No
207	32	Male	Single	orthodox	no education	Dially labor	Yes		Yes	Spouse	Yes	Yes	No	No	No	No	No	Not applicable	Yes	No	No	No	No	No	Yes	No	2	No	No	Yes	Yes	No	No	50	169	Working	Not applicable	102		12	stage 3	Stage 1			Clinical	1c	No
208	65	Male	Divorced	orthodox	no education	Houswife	Yes	6	Yes	Son/Daughter	No							Not applicable	Yes	No	No	No	No	No	No	No	2	No	No	Yes	No	No	No	50	170	Bedridden	Not applicable	200	350	11	stage 4	Stage 4			Clinical	1e	No
209	32	Female	Single	orthodox	elementary	Houswife	Yes	2	Yes	Brother/Sister	No							Not applicable	No												Yes	No	No	50	158	Working	Pregnant	182		11.2	Stage 1	Stage 1	4470		Pregnancy	1e	No
210	31	Female	Married	orthodox	no education	Houswife	Yes	3	Yes	Spouse	Yes	Yes	No	No	Yes	No	No	Positive	No												Yes	Yes	No	50	170	Working	Not pregnant	401		12.1	Stage 1	Stage 1	1		CD4	1e	No
211	30	Male	Divorced	orthodox	secondary	Self employe	No		Yes	Brother/Sister	No							Not applicable	Yes	No	Yes	No	No	No	No	No	2	No	No	No	Yes	No	No	50	176	Working	Not applicable	96	120	12.9	Stage 1	Stage 1	31	1	CD4	1e	No
212	48	Female	Divorced	orthodox	no education	Houswife	Yes	5	Yes	Not recorded	Yes	No	No	Yes	No	No	No	Not applicable	Yes	No	No	No	No	No	Yes	No	2	No	No	No	Yes	No	No	50	170	Working	Not pregnant	133	387	8.2	stage 3	Stage 1	1		CD4	1e	No
213	25	Female	Single	orthodox	elementary	Self employe	Yes	6	Yes	Brother/Sister	No							Not applicable	Yes	No	No	No	No	No	No	No	2	No	No	Yes	No	No	Yes	50	155	Working	Not pregnant	136	243	10.4	stage 4	Stage 3	2168		Clinical and CD4	1e	No
214	25	Female	Married	orthodox	secondary	Government employe	Yes	2	Yes	Spouse	Yes	Yes	No	No	No	No	No	Positive	No												Yes	Yes	No	50	165	Working	Not pregnant	110		14	stage 3	Stage 2	20		Test and Treat	1e	No
215	49	Male	Divorced	orthodox	teritiary and above	Government employe	Yes	2	Yes	Son/Daughter	Yes	No	No	Yes	No	No	No	Not applicable	Yes	Yes	No	No	Yes	No	No	No	2	No	No	No	Yes	No	No	50	162	Ambulatory	Not applicable	118	240	10.8	stage 3	Stage 3	414213		Clinical and CD4	1e	No
216	31	Female	Married	orthodox	elementary	No job	No	2	Yes	Brother/Sister	Yes	No	No	No	No	Yes	No	Negative	No												Yes	Yes	No	50	160	Working	Not pregnant	92		15	stage 2	Stage 1			Test and Treat	1e	No
217	22	Male	Single	muslim	secondary	student	Yes	3	Yes	Father/Mother	Yes	No	No	No	Yes	No	No	Not applicable	No												Yes	No	No	50	160	Working	Not applicable	400	460	12.9	Stage 1	Stage 2	606		CD4	1e	No
218	37	Male	Married	orthodox	secondary	Self employe	Yes	1	Yes	Spouse	Yes	Yes	No	No	No	No	No	Positive	Yes	No	No	Yes	No	No	No	No	2	No	No	No	Yes	No	No	50	170	Working	Not applicable	90		11.9	stage 3	Stage 2	30		Test and Treat	1e	No
219	25	Female	Single	orthodox	elementary	Houswife	Yes	1	Yes	Father/Mother	Yes	No	No	No	Yes	No	No	Not applicable	No												No	No	No	50	155	Working	Not pregnant	136	450	9.9	stage 3	Stage 3	0		CD4	1e	No
220	40	Male	Married	orthodox	secondary	driver	Yes	4	Yes	Spouse	Yes	Yes	No	No	No	No	No	Not recorded	Yes	No	No	No	No	No	No	No	2	No	No	Yes	No	No	No	50	168	Working	Not applicable	255	253	11.5	stage 2	Stage 2	175		CD4	1e	No
221	33	Male	Single	orthodox	secondary	driver	Yes	3	Yes	Father/Mother	Yes	No	No	No	Yes	No	No	Not applicable	Yes	No	No	Yes	No	No	No	No	2	No	No	No	Yes	No	No	50	165	Working	Not applicable	150	300	9	stage 4	Stage 4			CD4	1c	No
222	25	Female	Married	orthodox	secondary	Houswife	Yes	3	Yes	Spouse	Yes	Yes	No	No	No	No	No	Not recorded	No												No	No	No	50	161	Working	Pregnant	738	806	14.1	Stage 1	Stage 2	1		Pregnancy	1e	No
223	39	Male	Married	orthodox	elementary	Government employe	Yes	3	Yes	Spouse	Yes	Yes	No	No	No	No	No	Not recorded	No												Yes	No	No	50	169	Working	Not applicable	141	212	12	stage 2	Stage 2	1		CD4	1e	No
224	23	Female	Single	orthodox	secondary	Self employe	Yes	1	No		No							Not applicable	Yes	Yes	No	No	No	No	No	No	2	No	No	No	No	Yes	No	50	167	Working	Not pregnant	250	490	14	stage 2	Stage 2	1		CD4	1e	No
225	38	Female	Married	orthodox	teritiary and above	Government employe	No	8	Yes	Brother/Sister	No							Unknown	Yes	No	No	No	No	No	No	No	2	No	No	Yes	No	No	No	50	166	Ambulatory	Not pregnant	13	100	15.7	stage 4	Stage 4			Clinical and CD4	1e	No
226	30	Female	Divorced	orthodox	teritiary and above	Government employe	Yes	3	Yes	Other relative	Yes	No	No	No	No	Yes	No	Not applicable	No												Yes	No	No	50	168	Working	Not pregnant	389	585	10.2	stage 3	Stage 1	1		Clinical and CD4	1e	No
227	23	Female	Married	orthodox	teritiary and above	Government employe	Yes	4	Yes	Spouse	Yes	Yes	No	No	No	No	No	Positive	No												Yes	Yes	No	50	160	Working	Not pregnant	500	650	10.8	Stage 1	Stage 1	1		Test and Treat	1e	No
228	35	Female	Married	orthodox	secondary	Merchant	Yes	3	Yes	Spouse	Yes	Yes	No	No	No	No	No	Positive	Yes	No	No	No	No	No	No	Yes	2	No	No	No	Yes	Yes	No	50	162	Working	Not pregnant	148	219	13.9	stage 3	Stage 1			CD4	1e	No
229	25	Female	Divorced	orthodox	no education	Houswife	No	4	Yes	Other relative	Yes	No	Yes	No	No	No	No	Not applicable	No												No	Yes	No	50	160	Ambulatory	Not pregnant	509		10.4	Stage 1	Stage 1			CD4	1e	No
230	35	Male	Married	orthodox	teritiary and above	Merchant	No	5	Yes	Spouse	Yes	Yes	No	No	No	No	No	Not recorded	No												Yes	Yes	No	51	167	Working	Not applicable	13	333	12.4	stage 2	Stage 1	1		CD4	1e	No
231	23	Male	Single	orthodox	teritiary and above	No job	No	1	Yes	Friends	Yes	No	No	No	No	No	Yes	Not applicable	No												Yes	No	No	51	166	Ambulatory	Not applicable	103	420	12.2	stage 3	Stage 1	1	20	Clinical and CD4	1e	No
232	34	Male	Divorced	orthodox	no education	Self employe	Yes	2	Yes	Other relative	Yes	No	Yes	No	No	No	No	Not applicable	No												Yes	No	No	51	165	Working	Not applicable	410			Stage 1	Stage 1			Test and Treat	1e	No
233	21	Male	Single	orthodox	secondary	driver	No	3	Yes	Father/Mother	Yes	No	No	No	Yes	No	No	Not applicable	Yes	No	No	No	No	Yes	No	No	2	No	No	No	Yes	Yes	No	51	169	Working	Not applicable	114	597	15.3	stage 4	Stage 1	10		Clinical and CD4	1e	No
234	49	Male	Married	orthodox	elementary	Government employe	Yes	4	Yes	Spouse	Yes	Yes	No	No	No	No	No	Positive	No												Yes	No	No	51	157	Working	Not applicable	420	400	15	Stage 1	Stage 2			CD4	1e	No
235	45	Female	Single	orthodox	secondary	No job	Yes	2	Yes	Brother/Sister	Yes	No	No	No	No	Yes	No	Not applicable	Yes	No	No	No	No	No	No	No	2	No	No	Yes	Yes	No	No	51	156	Working	Not pregnant	42	300	12	stage 3	Stage 1	20		CD4	1e	No
236	36	Male	Single	orthodox	elementary	Merchant	No	3	Yes	Brother/Sister	Yes	No	No	No	No	Yes	No	Not applicable	Yes	No	Yes	No	No	No	No	No	2	No	No	No	Yes	Yes	No	51	165	Ambulatory	Not applicable	33	227	6.4	stage 3	Stage 2	41231		Clinical and CD4	1e	No
237	22	Male	Single	orthodox	teritiary and above	student	Yes	4	Yes	Friends	Yes	No	No	No	No	No	Yes	Not applicable	No												Yes	No	No	51	167	Working	Not applicable	175	817	6.5	Stage 1	Stage 2	1	1	CD4	1e	No
238	36	Female	Married	orthodox	teritiary and above	Houswife	Yes		Yes	Friends	Yes	No	No	No	No	No	Yes	Not recorded	Yes	No	No	No	No	No	No	No	2	No	No	Yes	No	No	No	51	145	Working	Not pregnant	345	520	13.4	stage 3	Stage 1	1		Clinical and CD4	1e	No
239	25	Male	Single	orthodox	secondary	No job	Yes		Yes	Brother/Sister	Yes	No	No	No	No	Yes	No	Not applicable	Yes	No	No	No	No	No	No	No	2	No	No	Yes	No	No	No	51	164	Ambulatory	Not applicable	237		13.8	stage 4	Stage 1	1		Test and Treat	1e	No
240	19	Male	Single	orthodox	elementary	student	Yes	4	No		No							Not applicable	Yes	No	Yes	No	No	No	No	No	2	No	No	No	Yes	No	Yes	51	165	Bedridden	Not applicable	50	120	9.9	stage 3	Stage 3	134		Test and Treat	1e	No
241	45	Male	Divorced	orthodox	elementary	Merchant	Yes	6	Yes	Not recorded	Yes	No	No	No	Yes	No	No	Not applicable	No												Yes	No	No	51	163	Working	Not applicable	150	190	15	stage 2	Stage 1	1		CD4	1e	No
242	21	Female	Single	orthodox	elementary	Dially labor	Yes	1	Yes	Father/Mother	Yes	No	No	No	Yes	No	No	Not applicable	Yes	No	No	No	No	No	No	No	2	No	No	No	Yes	Yes	No	51	162	Working	Not applicable	300	420	11.9	stage 2	Stage 1	20		Test and Treat	1e	No
243	37	Female	Divorced	orthodox	teritiary and above	Government employe	No	4	Yes	Brother/Sister	Yes	No	No	No	Yes	No	No	Not applicable	No												Yes	No	No	51	170	Working	Not applicable	573		15	stage 2	Stage 1			Test and Treat	1c	No
244	16	Male	Single	muslim	secondary	student	Yes	3	Yes	Father/Mother	Yes	No	No	No	Yes	No	No	Not applicable	Yes	Yes	No	No	No	Yes	No	No	2	No	No	No	Yes	Yes	No	51	166	Ambulatory	Not applicable	11	168	17.3	stage 2	Stage 2	1		Test and Treat	1e	No
245	45	Male	Divorced	orthodox	no education	Dially labor	Yes		Yes	Son/Daughter	Yes	No	No	Yes	No	No	No	Not applicable	Yes	Yes	Yes	No	No	No	No	No	2	No	No	No	No	No	No	51	170	Working	Not applicable	188		12.1	stage 3	Stage 2			Clinical and CD4	1c	No
246	38	Male	Married	orthodox	elementary	Houswife	Yes		Yes	Spouse	Yes	Yes	No	No	No	No	No	Negative	No												Yes	No	No	51	165	Ambulatory	Not applicable	311		13.4	stage 3	Stage 2			Clinical and CD4	1e	No
247	52	Male	Married	orthodox	no education	No job	Yes	2	Yes	Son/Daughter	Yes	No	No	Yes	No	No	No	Negative	No												Yes	Yes	No	51	166	Ambulatory	Not applicable	175	480	13.2	stage 2	Stage 2	55		CD4	1e	No
248	43	Male	Married	orthodox	no education	Self employe	Yes	4	Yes	Spouse	Yes	Yes	No	No	No	No	No	Unknown	Yes	No	No	No	Yes	No	No	No	2	No	No	No	No	No	No	51	160	Working	Not applicable	80		14	stage 3	Stage 1	1		Test and Treat	1e	No
249	42	Female	Married	orthodox	no education	Houswife	No	5	Yes	Spouse	Yes	No	No	Yes	No	No	No	Negative	No												Yes	No	No	52	158	Bedridden	Not pregnant	71		11.1	stage 4	Stage 4			Clinical and CD4	1e	No
250	29	Female	Married	orthodox	elementary	Merchant	Yes	4	Yes	Spouse	Yes	Yes	No	No	No	No	No	Positive	Yes	No	No	No	Yes	No	No	No	2	No	No	Yes	Yes	No	No	52	157	Working	Not pregnant	50	340	9.8	stage 3	Stage 1			Clinical and CD4	1e	No
251	25	Male	Single	orthodox	elementary	student	Yes	2	Yes	Father/Mother	No							Not applicable	No												No	No	No	52	143	Working	Not applicable	150		10.3	stage 3	Stage 1			Clinical and CD4	1e	No
252	38	Male	Married	orthodox	no education	Self employe	No	3	Yes	Spouse	Yes	Yes	No	No	No	No	No	Unknown	Yes	No	No	No	No	No	No	No	2	No	No	Yes	Yes	No	No	52	172	Working	Not applicable	300	417	12.4	stage 4	Stage 2	1		Clinical	1e	No
253	25	Male	Married	orthodox	secondary	Dially labor	Yes	2	Yes	Spouse	Yes	Yes	No	No	No	No	No	Positive	Yes	Yes	No	No	No	No	No	No	2	No	No	No	Yes	Yes	No	52	167	Working	Not applicable	677	700	14.2	stage 2	Stage 2	20		Test and Treat	1e	No
254	21	Female	Divorced	orthodox	no education	Dially labor	Yes	2	Yes	Father/Mother	Yes	No	Yes	No	No	No	No	Not applicable	No												No	No	No	52	160	Working	Pregnant	738		11.5	Stage 1	Stage 1	2540		Pregnancy	1e	No
255	35	Female	Divorced	orthodox	elementary	Merchant	Yes	2	Yes	Son/Daughter	Yes	No	Yes	No	No	No	No	Not applicable	No												Yes	Yes	No	52	150	Ambulatory	Not pregnant	518	569	10.8	Stage 1	Stage 1				1e	No
256	50	Male	Divorced	muslim	elementary	Self employe	Yes	4	Yes	Brother/Sister	No							Not applicable	Yes	Yes	No	No	No	No	No	No	2	No	No	No	Yes	No	No	52	170	Ambulatory	Not applicable	222	313	14.5	stage 2	Stage 1			CD4	1e	Yes	Once	1d
257	30	Female	Married	orthodox	teritiary and above	Government employe	Yes	3	Yes	Spouse	Yes	Yes	No	No	No	No	No	Positive	No												No	No	No	52	159	Working	Pregnant	222	230	16.7	Stage 1	Stage 1	21		Pregnancy	1e	No
258	35	Male	Married	muslim	secondary	Self employe	Yes	4	Yes	Spouse	Yes	Yes	No	No	No	No	No	Positive	No												No	No	No	52	163	Bedridden	Not applicable	123	125	15	stage 3	Stage 1			Clinical	1e	No
259	28	Male	Single	orthodox	elementary	No job	Yes	7	Yes	Other relative	No							Not applicable	No												No	No	No	52	173	Working	Not applicable	143	245	11.6	Stage 1	Stage 1	1	1	CD4	1e	No
260	43	Male	Single	orthodox	secondary	Self employe	Yes	1	Yes	Other relative	Yes	No	Yes	No	No	No	No	Not applicable	Yes	No	No	Yes	No	No	No	No	2	No	No	No	Yes	No	No	52	180	Working	Not applicable	500	548		stage 4	Stage 1			Test and Treat	1e	No
261	29	Female	Married	orthodox	elementary	No job	Yes	4	Yes	Spouse	Yes	No	No	Yes	No	No	No	Unknown	No												No	No	No	52	152	Working	Not pregnant	37	109	14.5	stage 4	Stage 3	0		Test and Treat	1e	No
262	46	Female	Single	orthodox	no education	Dially labor	Yes	1	Yes	Brother/Sister	Yes	No	No	No	No	Yes	No	Not applicable	Yes	No	No	No	No	No	No	No	2	No	No	Yes	No	No	No	52	148	Working	Not applicable	373		16.2	Stage 1	Stage 2	1		Test and Treat	1e	No
263	40	Female	Divorced	orthodox	secondary	Merchant	Yes	6	Yes	Brother/Sister	Yes	No	Yes	No	No	No	No	Not applicable	Yes	No	No	No	No	No	No	No	2	No	Yes	No	Yes	No	No	52	162	Bedridden	Not pregnant	184	118	13	stage 4	Stage 4	10	3815	Clinical and CD4	1e	No
264	47	Female	Divorced	orthodox	no education	Dially labor	Yes	3	Yes	Father/Mother	Yes	No	Yes	No	Yes	No	No	Not applicable	Yes	Yes	No	No	No	No	No	No	2	No	No	No	No	No	No	52	165	Working	Pregnant	738	680	9.1	stage 2	Stage 2			Pregnancy	1e	No
265	24	Male	Single	orthodox	no education	Dially labor	No	2	No		No							Not applicable	No												Yes	Yes	No	53	165	Ambulatory	Not applicable	49	32	14.9	stage 3	Stage 2	32		Test and Treat	1e	No
266	26	Female	Divorced	orthodox	teritiary and above	Government employe	Yes	3	Yes	Brother/Sister	No							Not applicable	Yes	No	No	No	No	Yes	No	No	2	No	No	No	Yes	No	No	53	163	Working	Not pregnant	27	484	15	stage 3	Stage 2	10	79	CD4	1e	No
267	32	Female	Single	orthodox	no education	Government employe	Yes	5	Yes	Other relative	Yes	No	No	No	No	Yes	No	Not applicable	No												No	No	No	53	171	Working	Not pregnant	24	224	13.9	Stage 1	Stage 4	1	515	Transfer in	1e	No
268	40	Female	Married	orthodox	secondary	Houswife	Yes	3	Yes	Brother/Sister	Yes	No	No	No	No	Yes	No	Unknown	No												No	No	No	53	162	Working	Not pregnant	36		13	Stage 1	Stage 1			CD4	1e	No
269	32	Female	Married	orthodox	secondary	Self employe	Yes	4	Yes	Spouse	Yes	Yes	No	No	No	No	No	Unknown	No												Yes	No	No	53	170	Working	Not pregnant	561	843	12.1	Stage 1	Stage 2	1		Test and Treat	1e	No
270	27	Female	Widowed	orthodox	no education	Government employe	No	2	Yes	Brother/Sister	Yes	No	No	No	No	Yes	No	Not applicable	No												Yes	No	No	53	167	Ambulatory	Not pregnant	155	400	12.7	stage 3	Stage 1	1	1	CD4	1e	No
271	22	Male	Single	orthodox	secondary	Dially labor	Yes	2	Yes	Father/Mother	Yes	No	No	No	Yes	No	No	Not applicable	Yes	Yes	No	No	No	No	No	No	2	No	No	No	No	No	No	53	167	Bedridden	Not applicable	262	330	16.5	stage 3	Stage 3			Clinical and CD4	1e	No
272	36	Female	Married	orthodox	no education	Merchant	No	2	Yes	Spouse	No							Positive	No												No	No	No	53	166	Working	Pregnant	400	250	12.9	Stage 1	Stage 1	14133		Pregnancy	1e	No
273	38	Male	Single	orthodox	secondary	Self employe	No	7	Yes	Brother/Sister	Yes	No	No	No	No	Yes	No	Not applicable	No												Yes	No	No	53	165	Ambulatory	Not applicable	340	500	18.3	Stage 1	Stage 1	1		Test and Treat	1e	No
274	32	Female	Divorced	orthodox	teritiary and above	Government employe	Yes	3	Yes	Father/Mother	Yes	No	No	No	Yes	No	No	Not applicable	No												Yes	No	No	53	153	Working	Not applicable	293	330	12.5	Stage 1	Stage 1	1	20	CD4	1e	No
275	45	Male	Married	orthodox	teritiary and above	Government employe	No	4	Yes	Spouse	Yes	Yes	No	No	No	No	No	Positive	No												Yes	Yes	No	53	165	Ambulatory	Not applicable	93	89	11.9	Stage 1	Stage 1	20		CD4	1e	No
276	20	Female	Divorced	orthodox	elementary	Self employe	Yes	1	Yes	Friends	Yes	No	No	No	No	No	Yes	Not applicable	No												No	No	No	53	157	Working	Not pregnant	1095	693	13.8	Stage 1	Stage 2	1		Test and Treat	1e	No
277	22	Male	Single	orthodox	no education	No job	Yes	5	Yes	Not recorded	Yes	No	Yes	No	No	No	No	Not applicable	No												Yes	No	No	53	171	Ambulatory	Not applicable	110		8.8	stage 3	Stage 2	10461		Clinical	1c	No
278	43	Male	Married	orthodox	secondary	Self employe	Yes	5	Yes	Spouse	Yes	Yes	No	No	No	No	No	Negative	No												Yes	Yes	No	53	164	Working	Not applicable	112	203	12.8	Stage 1	Stage 1	20	1	Test and Treat	1e	No
279	38	Male	Married	orthodox	no education	Self employe	Yes	4	Yes	Brother/Sister	Yes	No	No	No	No	Yes	No	Unknown	Yes	No	No	No	No	No	No	No	2	No	Yes	No	Yes	No	No	53	163	Ambulatory	Not applicable	19	71	13	stage 4	Stage 4			Clinical and CD4	1e	No
280	36	Female	Married	orthodox	secondary	Merchant	No	2	Yes	Brother/Sister	No							Negative	No												No	No	No	53	166	Working	Pregnant	837		14.1	Stage 1	Stage 1	0	0	Pregnancy	1e	No
281	32	Female	Married	orthodox	no education	Houswife	Yes		Yes	Spouse	Yes	Yes	No	No	No	No	No	Unknown	No												No	No	No	53	164	Working	Not pregnant	487	524	13.4	Stage 1	Stage 2	1		Clinical	1e	No
282	43	Female	Single	orthodox	elementary	No job	Yes	4	Yes	Son/Daughter	Yes	No	No	Yes	No	No	No	Not applicable	No												Yes	No	No	53	153	Working	Not applicable	388	547	14.3	stage 2	Stage 2	1		Transfer in	1c	No
283	43	Male	Divorced	orthodox	no education	Government employe	Yes	4	Yes	Brother/Sister	Yes	No	No	No	No	Yes	No	Not applicable	Yes	No	No	No	No	No	No	Yes	2	No	No	Yes	Yes	Yes	No	53	172	Ambulatory	Not applicable	345	300	14	stage 3	Stage 3			CD4	1e	No
284	29	Female	Single	orthodox	elementary	student	Yes	4	Yes	Father/Mother	Yes	No	No	No	Yes	No	No	Not applicable	Yes	No	No	No	No	No	Yes	No	2	No	No	No	Yes	No	No	54	166	Working	Not pregnant	409	395	11.9	Stage 1	Stage 1	1		Test and Treat	1e	No
285	30	Female	Married	orthodox	teritiary and above	Self employe	Yes	4	Yes	Spouse	Yes	Yes	No	No	No	No	No	Positive	No												Yes	Yes	No	54	149	Working	Not pregnant	550	620	11.9	Stage 1	Stage 1	24		Test and Treat	1e	No
286	46	Male	Married	orthodox	no education	Self employe	No	5	Yes	Spouse	Yes	Yes	No	No	No	No	No	Positive	Yes	Yes	No	No	No	No	No	No	2	No	No	Yes	No	No	No	54	174	Working	Not applicable	200	366	9.9	stage 2	Stage 1			CD4	1e	No
287	30	Female	Married	muslim	teritiary and above	Government employe	Yes	3	Yes	Spouse	Yes	Yes	No	No	No	No	No	Positive	No												Yes	No	No	54	164	Working	Not pregnant	250		14	Stage 1	Stage 1	44		Test and Treat	1e	No
288	45	Female	Divorced	orthodox	elementary	Dially labor	Yes		Yes	Spouse	Yes	Yes	Yes	Yes	No	No	No	Not applicable	No												Yes	No	No	54	156	Working	Not pregnant	467	961	10.2	stage 2	Stage 2	1		Test and Treat	1c	No
289	23	Female	Married	muslim	secondary	Houswife	Yes	4	Yes	Father/Mother	Yes	No	No	No	Yes	No	No	Not applicable	No												Yes	Yes	No	54	158	Working	Not pregnant	524		12.9	Stage 1	Stage 1	1		Test and Treat	1e	No
290	55	Female	Widowed	orthodox	no education	Houswife	Yes	3	Yes	Son/Daughter	Yes	No	No	Yes	No	No	No	Not applicable	Yes	No	No	No	No	No	No	No	2	No	Yes	No	Yes	No	No	54	164	Bedridden	Not applicable	50	120	9.9	stage 4	Stage 4	1213		Test and Treat	1e	No
291	20	Female	Married	orthodox	secondary	No job	Yes	6	Yes	Brother/Sister	Yes	No	No	No	No	Yes	No	Negative	No												Yes	No	No	54	166	Ambulatory	Not pregnant	595		11.1	Stage 1	Stage 1	1		Test and Treat	1e	No
292	27	Female	Married	orthodox	no education	Merchant	Yes		Yes	Spouse	Yes	No	Yes	No	Yes	No	No	Unknown	Yes	No	No	No	No	No	No	Yes	2	No	No	Yes	Yes	Yes	No	54	161	Working	Not pregnant	25	339	12	stage 2	Stage 1	21		CD4	1e	No
293	29	Female	Single	orthodox	teritiary and above	Government employe	Yes	4	Yes	Father/Mother	Yes	No	No	No	Yes	No	No	Not applicable	Yes	Yes	No	No	No	No	No	No	2	No	No	No	No	No	No	54	169	Working	Not pregnant	59		14.5	stage 2	Stage 1			Test and Treat	1e	No
294	40	Female	Widowed	orthodox	secondary	No job	Yes	4	Yes	Son/Daughter	Yes	No	No	Yes	No	No	No	Not applicable	No												Yes	No	No	54	165	Working	Not pregnant	48		12.2	Stage 1	Stage 1	1		Test and Treat	1e	No
295	23	Male	Married	orthodox	no education	Houswife	Yes	3	Yes	Spouse	Yes	Yes	No	No	No	No	No	Positive	No												No	No	No	54	176	Working	Not applicable	349		14.3	Stage 1	Stage 1			CD4	1e	No
296	34	Female	Widowed	muslim	elementary	Houswife	Yes	2	Yes	Father/Mother	Yes	No	No	Yes	Yes	No	No	Not applicable	Yes	No	No	No	No	No	No	No	2	No	No	Yes	Yes	No	No	54	162	Working	Not pregnant	69	150	6	Stage 1	Stage 4	4120		CD4	1e	No
297	20	Male	Single	orthodox	teritiary and above	student	Yes	5	No		No							Not applicable	Yes	No	Yes	No	No	No	No	No	2	No	No	No	No	No	No	54	170	Ambulatory	Not applicable	96		8.8	stage 3	Stage 1			Clinical and CD4	1e	No
298	33	Male	Married	orthodox	elementary	Self employe	Yes	3	Yes	Other relative	Yes	Yes	Yes	No	No	No	No	Positive	Yes	No	No	Yes	No	No	No	No	2	No	No	No	Yes	No	No	54	166	Working	Not applicable	44	564	13.9	stage 4	Stage 3	20		Test and Treat	1e	No
299	30	Female	Married	orthodox	teritiary and above	Government employe	Yes	3	Yes	Spouse	Yes	Yes	No	No	No	No	No	Not recorded	Yes	Yes	No	No	No	No	No	Yes	2	No	No	No	No	No	No	54	165	Ambulatory	Not pregnant	49	189	12.6	Stage 1	Stage 1	49		Test and Treat	1e	No
300	39	Male	Married	orthodox	elementary	driver	Yes	3	Yes	Spouse	Yes	Yes	No	No	No	No	No	Positive	Yes	No	No	No	No	Yes	No	No	2	No	No	No	Yes	Yes	No	54	177	Working	Not applicable	208	267	11.3	stage 2	Stage 1	79		Test and Treat	1e	No
301	32	Female	Divorced	orthodox	teritiary and above	Government employe	Yes	3	Yes	Father/Mother	Yes	No	No	No	Yes	No	No	Not applicable	Yes	No	No	No	No	No	No	No	2	No	No	Yes	Yes	No	No	54	154	Ambulatory	Not pregnant	170	161		Stage 1	Stage 1	1		CD4	1d	No
302	32	Male	Divorced	orthodox	no education	Dially labor	Yes	3	Yes	Father/Mother	No							Not applicable	Yes	No	Yes	No	No	No	No	No	2	No	No	No	No	No	No	54	165	Working	Not applicable	500	650	9	stage 3	Stage 3	45		Test and Treat	1e	No
303	30	Male	Single	orthodox	no education	No job	Yes	4	No		No							Not applicable	No												Yes	No	Yes	54	170	Ambulatory	Not applicable	131	120	11.9	Stage 1	Stage 3	1		CD4	1e	No
304	41	Male	Single	protestant	no education	No job	Yes		No		No							Not applicable	Yes	Yes	No	No	No	No	No	No	2	No	No	Yes	Yes	Yes	No	54	172	Ambulatory	Not applicable	304	260	10.1	stage 2	Stage 2			CD4	1e	No
305	35	Male	Married	orthodox	elementary	Merchant	No	4	Yes	Spouse	Yes	Yes	No	No	No	No	No	Unknown	No												Yes	No	No	54	168	Working	Not applicable	350	468	15.5	Stage 1	Stage 1	20		CD4	1e	No
306	25	Female	Divorced	orthodox	secondary	No job	Yes		Yes	Other relative	Yes	No	Yes	No	No	No	No	Not applicable	No												No	No	No	54	165	Working	Not pregnant	420		12.1	Stage 1	Stage 1	1		Transfer in	1e	No
307	57	Male	Married	orthodox	no education	Carpenter	Yes	4	Yes	Brother/Sister	No							Positive	Yes	No	Yes	No	No	No	No	No	2	No	No	No	Yes	No	Yes	54	173	Ambulatory	Not applicable	98	244	8	stage 4	Stage 4	461		CD4	1e	No
308	20	Male	Married	orthodox	no education	Dially labor	Yes	8	Yes	Spouse	Yes	Yes	No	No	No	No	No	Negative	Yes	No	No	Yes	No	No	No	No	2	No	No	No	No	No	No	55	155	Working	Not applicable	520	568	13.9	stage 4	Stage 1	1		Test and Treat	1e	No
309	39	Male	Divorced	orthodox	elementary	Self employe	Yes	3	Yes	Spouse	Yes	Yes	No	No	No	No	No	Not applicable	Yes	No	No	No	No	No	No	No	2	No	No	Yes	No	No	No	55	163	Working	Not applicable	469		11.9	stage 4	Stage 1			CD4	1e	No
310	32	Male	Married	muslim	teritiary and above	Government employe	No	2	Yes	Not recorded	Yes	Yes	No	No	No	No	No	Negative	No												Yes	No	No	55	167	Ambulatory	Not applicable	244		12	stage 2	Stage 2			CD4	1e	No
311	40	Male	Divorced	orthodox	teritiary and above	No job	Yes	1	Yes	Brother/Sister	Yes	No	Yes	No	No	No	No	Not applicable	No												No	No	No	55	170	Ambulatory	Not applicable	510	561	10.9	Stage 1	Stage 1	1	1	Test and Treat	1e	No
312	40	Male	Divorced	protestant	secondary	Merchant	No	4	Yes	Son/Daughter	Yes	No	No	Yes	No	No	No	Not applicable	Yes	No	No	No	No	No	No	No	1	No	No	No	Yes	No	No	55	155	Bedridden	Not applicable	400	250	10.9	stage 4	Stage 4	4140		Test and Treat	1e	No
313	27	Female	Divorced	orthodox	secondary	Merchant	Yes	3	Yes	Brother/Sister	No							Not applicable	No												Yes	No	No	55	154	Working	Not pregnant	125		11	stage 2	Stage 2	1		Test and Treat	1e	No
314	25	Female	Married	orthodox	secondary	Government employe	Yes	2	Yes	Spouse	No							Unknown	No												No	No	No	55	159	Working	Pregnant	257	557	10.5	Stage 1	Stage 2	1	21	Pregnancy	1e	No
315	51	Male	Married	orthodox	elementary	Self employe	No	5	Yes	Son/Daughter	Yes	No	No	Yes	No	No	No	Unknown	Yes	No	No	Yes	No	No	No	No	2	No	No	Yes	Yes	No	No	55	169	Working	Not applicable	188	203	11	stage 4	Stage 1	20		CD4	1e	No
316	36	Male	Married	orthodox	elementary	Carpenter	Yes	4	Yes	Spouse	Yes	Yes	No	No	No	No	No	Positive	Yes	No	No	No	No	No	No	No	2	No	No	Yes	No	No	No	55	176	Working	Not applicable	408	248		stage 2	Stage 1	1	1	CD4	1e	No
317	20	Female	Married	orthodox	elementary	Houswife	Yes	4	Yes	Spouse	Yes	Yes	No	No	No	No	Yes	Positive	No												Yes	Yes	No	55	146	Working	Not pregnant	626	392	15	Stage 1	Stage 1	1		Pregnancy	1e	No
318	29	Female	Married	protestant	secondary	Government employe	Yes	4	Yes	Spouse	Yes	Yes	No	No	No	No	No	Positive	Yes	No	Yes	No	No	No	No	No	2	No	No	No	Yes	No	No	55	165	Ambulatory	Not pregnant	250	460	12.9	stage 3	Stage 2	20		Clinical and CD4	1e	No
319	40	Female	Divorced	orthodox	secondary	Merchant	Yes	2	Yes	Brother/Sister	Yes	No	No	No	No	Yes	No	Not applicable	Yes	No	No	No	No	No	No	Yes	2	No	No	Yes	Yes	No	No	55	172	Working	Not pregnant	22		14.3	stage 3	Stage 2	20		CD4	1e	No
320	31	Female	Divorced	orthodox	teritiary and above	No job	Yes	4	Yes	Son/Daughter	Yes	No	No	Yes	No	No	No	Not applicable	No												Yes	No	No	55	167	Working	Not pregnant	350	400	11.9	Stage 1	Stage 1	61		Test and Treat	1e	No
321	22	Female	Married	orthodox	secondary	Dially labor	Yes	2	Yes	Father/Mother	No							Negative	No												No	No	No	55	156	Ambulatory	Pregnant	429	600	9.1	Stage 1	Stage 1			Pregnancy	1e	No
322	28	Male	Divorced	orthodox	secondary	No job	Yes	2	Yes	Brother/Sister	Yes	No	Yes	No	No	No	No	Not applicable	Yes	No	No	Yes	No	No	No	No	2	No	No	No	Yes	No	No	55	164	Working	Not applicable	294		9.9	stage 4	Stage 3	0		Test and Treat	1e	No
323	25	Female	Married	orthodox	secondary	driver	Yes	4	Yes	Spouse	Yes	Yes	No	No	No	No	No	Positive	No												Yes	No	No	55	165	Working	Not pregnant	250	400	11.9	Stage 1	Stage 1	1		Test and Treat	1e	No
324	38	Female	Married	orthodox	teritiary and above	Houswife	Yes	3	Yes	Brother/Sister	No							Not recorded	Yes	No	Yes	No	No	No	No	No	2	No	No	No	Yes	No	No	55	164	Working	Not pregnant	223	253	14.8	stage 3	Stage 1	53		CD4	1e	No
325	27	Male	Widowed	orthodox	secondary	Dially labor	Yes	2	Yes	Brother/Sister	Yes	No	No	No	No	Yes	No	Not applicable	Yes	No	No	No	No	No	Yes	No	2	No	No	Yes	Yes	No	No	55	171	Working	Not applicable	49	200	12	stage 3	Stage 1			Clinical	1e	No
326	35	Female	Divorced	orthodox	no education	No job	No	4	Yes	Father/Mother	Yes	No	Yes	No	No	No	No	Not applicable	No												Yes	Yes	No	55	150	Working	Not pregnant	342		12.9	Stage 1	Stage 1	1		Test and Treat	1e	No
327	50	Male	Married	orthodox	elementary	Self employe	Yes	2	Yes	Spouse	Yes	Yes	No	No	No	No	No	Unknown	Yes	No	No	Yes	No	No	No	No	2	No	No	No	No	No	No	55	168	Ambulatory	Not applicable	504		13.2	stage 4	Stage 4	2343		Test and Treat	1e	No
328	28	Female	Married	orthodox	secondary	Houswife	Yes	3	Yes	Spouse	Yes	Yes	No	No	No	No	No	Positive	No												Yes	No	No	55	160	Working	Not pregnant	935		14.5	Stage 1	Stage 1	1		Test and Treat	1e	No
329	35	Male	Divorced	orthodox	secondary	Government employe	Yes	5	Yes	Son/Daughter	Yes	No	No	Yes	No	No	No	Not applicable	Yes	No	Yes	No	No	No	No	No	2	No	No	No	Yes	No	No	55	170	Working	Not applicable	48	81	11.8	Stage 1	Stage 1	20		CD4	1c	Yes	Once	1d
330	27	Female	Married	orthodox	secondary	Houswife	Yes		Yes	Brother/Sister	Yes	Yes	No	No	No	No	No	Not recorded	No												Yes	No	No	55	151	Working	Not pregnant	450	340	14	Stage 1	Stage 1	1		Transfer in	1e	No
331	42	Male	Married	orthodox	teritiary and above	Government employe	Yes	2	No		No							Positive	Yes	No	No	Yes	No	No	No	No	2	No	No	No	Yes	No	No	55	161	Working	Not applicable	247	444	12.1	stage 4	Stage 1	1		Transfer in	1e	No
332	30	Male	Married	muslim	elementary	Dially labor	Yes		Yes	Spouse	Yes	Yes	No	No	No	No	No	Not recorded	Yes	No	No	No	No	No	Yes	No	2	No	No	Yes	Yes	No	No	56	160	Working	Not applicable	155			stage 3	Stage 2	1		CD4	1e	No
333	25	Female	Married	orthodox	no education	Houswife	Yes	2	Yes	Brother/Sister	Yes	No	Yes	No	No	No	No	Positive	Yes	No	No	No	No	No	No	No	1	No	No	No	Yes	Yes	No	56	160	Working	Not pregnant	250	500	13.9	stage 3	Stage 3	1		Test and Treat	1e	No
334	35	Female	Married	orthodox	teritiary and above	Government employe	Yes	4	Yes	Spouse	Yes	Yes	Yes	Yes	Yes	Yes	Yes	Positive	Yes	Yes	No	No	No	No	No	Yes	2	No	No	No	No	No	No	56	165	Ambulatory	Not applicable	500	796	12.9	stage 2	Stage 1	1		CD4	1c	No
335	40	Male	Married	orthodox	elementary	Dially labor	Yes	5	Yes	Spouse	Yes	Yes	No	No	No	No	No	Positive	Yes	No	No	No	No	No	No	Yes	2	No	No	No	Yes	No	No	56	170	Working	Not applicable	136	446	11.5	stage 3	Stage 2			Transfer in	1e	No
336	16	Male	Single	catholic	secondary	student	Yes	4	Yes	Not recorded	Yes	No	No	No	No	No	Yes	Not applicable	No												No	No	No	56	156	Working	Not applicable	768	784	7	Stage 1	Stage 1	1	400	Transfer in	1e	No
337	35	Female	Divorced	orthodox	secondary	Dially labor	Yes	7	Yes	Brother/Sister	Yes	No	Yes	No	No	No	No	Not applicable	Yes	No	No	No	Yes	No	No	No	2	No	No	Yes	Yes	Yes	Yes	56	157	Working	Not pregnant	72	123	13	stage 4	Stage 3	0		CD4	1e	No
338	23	Female	Married	orthodox	secondary	Merchant	Yes	3	Yes	Spouse	Yes	Yes	No	No	No	No	No	Positive	No												No	No	No	56	162	Working	Not pregnant	500	1041	12.7	stage 2	Stage 2			Test and Treat	1e	No
339	50	Female	Divorced	orthodox	teritiary and above	Government employe	Yes	3	Yes	Son/Daughter	Yes	No	No	Yes	No	No	No	Not applicable	No												Yes	Yes	No	56	161	Ambulatory	Not applicable	159	650	10.5	Stage 1	Stage 1	1		CD4	1c	No
340	40	Female	Divorced	orthodox	no education	No job	Yes	4	Yes	Other relative	Yes	No	Yes	No	No	No	No	Not applicable	No												Yes	No	Yes	56	167	Working	Not applicable	242	520	12.2	Stage 1	Stage 3	1		CD4	1e	No
341	20	Female	Single	orthodox	no education	Dially labor	Yes	1	Yes	Brother/Sister	Yes	No	No	No	No	Yes	No	Not applicable	No												No	No	No	56	160	Working	Pregnant	122		12.1	Stage 1	Stage 2			Pregnancy	1e	No
342	24	Female	Divorced	orthodox	teritiary and above	Government employe	Yes	7	Yes	Other relative	Yes	No	Yes	No	No	No	No	Not applicable	Yes	No	No	No	No	No	No	Yes	2	No	No	Yes	Yes	Yes	No	56	152	Working	Not pregnant	635	405	12.2	stage 3	Stage 1	125		Clinical	1e	No
343	25	Female	Divorced	orthodox	elementary	No job	Yes	3	Yes	Other relative	Yes	No	Yes	No	No	No	No	Not applicable	No												Yes	No	No	56	160	Working	Not pregnant	320		15.1	Stage 1	Stage 1	1		Test and Treat	1e	No
344	34	Male	Married	orthodox	elementary	Dially labor	Yes	4	Yes	Spouse	Yes	Yes	No	No	No	No	No	Positive	Yes	No	No	Yes	No	No	No	No	2	No	No	No	Yes	No	No	56	170	Ambulatory	Not applicable	53	458	14.4	stage 4	Stage 1	1		Clinical and CD4	1e	No
345	26	Male	Married	orthodox	elementary	Government employe	Yes	4	Yes	Brother/Sister	Yes	No	No	No	No	Yes	No	Not recorded	No												No	No	No	56	165	Ambulatory	Not applicable	560	620	13.4	stage 3	Stage 3	1		CD4	1e	No
346	45	Male	Married	muslim	elementary	Dially labor	Yes	4	Yes	Spouse	Yes	Yes	No	No	No	No	No	Unknown	Yes	No	Yes	No	No	No	No	No	2	No	No	No	Yes	No	No	56	165	Working	Not applicable	47	207	14.5	stage 2	Stage 2			CD4	1e	No
347	40	Male	Divorced	orthodox	elementary	Merchant	Yes	4	Yes	Brother/Sister	No							Not applicable	No												Yes	No	No	56	173	Working	Not applicable	456	290	12.8	Stage 1	Stage 1	1	1	CD4	1e	No
348	25	Male	Single	orthodox	no education	Government employe	Yes	1	Yes	Other relative	No							Not applicable	No												Yes	No	No	56	166	Ambulatory	Not applicable	436		10.1	Stage 1	Stage 2	1		Test and Treat	1e	No
349	33	Male	Married	orthodox	teritiary and above	Merchant	Yes	3	Yes	Spouse	Yes	Yes	No	No	No	No	No	Negative	Yes	No	No	No	No	No	No	No	2	No	No	No	Yes	No	No	56	176	Ambulatory	Not applicable	192		10.4	stage 4	Stage 3	1		Test and Treat	1e	No
350	25	Female	Divorced	orthodox	elementary	No job	Yes	3	Yes	Other relative	Yes	No	Yes	No	No	No	No	Not applicable	Yes	Yes	No	No	No	No	No	No	2	No	No	No	Yes	Yes	No	56	160	Working	Not pregnant	320		13.9	stage 2	Stage 2	1		Test and Treat	1e	No
351	19	Female	Single	orthodox	secondary	Dially labor	Yes	2	Yes	Brother/Sister	No							Not applicable	No												No	No	No	56	150	Working	Pregnant	550	671	12.1	Stage 1	Stage 1	0		Pregnancy	1e	No
352	33	Male	Married	orthodox	teritiary and above	Merchant	Yes	3	Yes	Spouse	Yes	Yes	No	No	No	No	No	Negative	Yes	No	No	No	No	No	No	No	2	No	No	Yes	Yes	No	No	56	176	Ambulatory	Not applicable	192		10.4	stage 4	Stage 3	1		Test and Treat	1e	No
353	24	Female	Divorced	orthodox	no education	Houswife	Yes	2	Yes	Other relative	No							Not applicable	No												Yes	Yes	No	56	163	Working	Not pregnant	142	350	13.6	Stage 1	Stage 1	1		Test and Treat	1e	No
354	25	Male	Married	orthodox	secondary	Self employe	Yes	2	Yes	Spouse	Yes	Yes	No	No	No	No	No	Positive	No												Yes	Yes	No	57	176	Working	Not applicable	105		10.4	Stage 1	Stage 2	37149	33595	CD4	1c	Yes	Once	1f
355	30	Female	Married	orthodox	elementary	Dially labor	Yes		Yes	Spouse	Yes	Yes	No	No	No	No	No	Negative	No												Yes	No	No	57	167	Working	Not pregnant	316	421	13	stage 3	Stage 1	1		Test and Treat	1e	No
356	40	Female	Widowed	orthodox	teritiary and above	Government employe	No	2	Yes	Father/Mother	Yes	No	No	No	Yes	No	No	Not applicable	No												Yes	Yes	No	57	160	Ambulatory	Not pregnant	414	520	8.8	Stage 1	Stage 1	1		Test and Treat	1e	No
357	24	Female	Married	orthodox	secondary	Merchant	No		Yes	Spouse	Yes	Yes	No	No	No	No	No	Not recorded	No												No	No	No	57	168	Working	Pregnant	152		11	Stage 1	Stage 1			Pregnancy	1e	No
358	56	Female	Widowed	orthodox	no education	Merchant	Yes	1	Yes	Son/Daughter	Yes	No	No	Yes	No	No	No	Not applicable	Yes	No	No	No	Yes	No	No	No	2	No	No	No	Yes	Yes	No	57	159	Working	Not applicable	118	228		stage 2	Stage 2	1	1	Test and Treat	1e	No
359	24	Female	Married	orthodox	elementary	Dially labor	Yes	2	Yes	Spouse	Yes	Yes	No	No	No	No	No	Positive	No												Yes	Yes	No	57	152	Working	Pregnant	530	600	13.6	Stage 1	Stage 1	1		Pregnancy	1e	No
360	60	Male	Widowed	orthodox	elementary	Self employe	Yes	1	Yes	Son/Daughter	Yes	No	No	Yes	No	No	No	Not applicable	Yes	No	Yes	No	No	No	No	No	2	No	No	No	Yes	No	No	57	172	Ambulatory	Not applicable	473	523	11.5	stage 4	Stage 4	1		Test and Treat	1e	No
361	48	Male	Married	orthodox	teritiary and above	Government employe	No	4	Yes	Spouse	Yes	Yes	No	No	Yes	No	No	Unknown	No												Yes	Yes	No	57	165	Working	Not applicable	420		15	stage 3	Stage 1	20		Test and Treat	1e	No
362	26	Male	Married	muslim	elementary	Dially labor	Yes	5	Yes	Spouse	Yes	Yes	No	No	No	No	No	Positive	Yes	Yes	No	No	No	No	No	No	2	No	No	No	Yes	No	No	57	165	Working	Not applicable	350	466	11.9	stage 2	Stage 1	641		CD4	1e	No
363	25	Female	Married	orthodox	teritiary and above	Government employe	No		Yes	Spouse	Yes	Yes	No	No	No	No	No	Positive	No												Yes	No	No	57	165	Working	Not pregnant	230	349	14	Stage 1	Stage 1			Clinical	1e	No
364	56	Male	Married	orthodox	elementary	Merchant	Yes	8	Yes	Son/Daughter	No							Positive	Yes	No	No	No	No	Yes	No	No	2	No	No	Yes	No	No	No	57	162	Working	Not applicable	163	463		Stage 1	Stage 1	1		CD4	1e	No
365	26	Male	Married	orthodox	secondary	Self employe	Yes	6	Yes	Spouse	Yes	Yes	No	No	No	No	No	Negative	No												No	No	No	57	165	Ambulatory	Not applicable	413	592	15.1	Stage 1	Stage 1	92		CD4	1e	No
366	47	Male	Divorced	orthodox	elementary	Merchant	Yes	3	Yes	Not recorded	Yes	No	No	No	No	No	Yes	Not applicable	No												No	No	No	57	178	Working	Not applicable	261			stage 3	Stage 2	735		CD4	1c	No
367	30	Male	Single	orthodox	secondary	Carpenter	Yes		Yes	Other relative	Yes	No	Yes	No	No	No	No	Not applicable	No												Yes	No	No	57	172	Working	Not applicable	70	237	12.5	stage 3	Stage 2			Clinical and CD4	1e	No
368	40	Female	Single	orthodox	secondary	Merchant	Yes	1	Yes	Other relative	Yes	No	Yes	No	No	No	No	Not applicable	Yes	Yes	Yes	No	No	No	No	No	2	No	No	No	Yes	No	No	57	155	Working	Not pregnant	145	271	11.7	stage 3	Stage 1	160	1	Clinical	1e	No
369	24	Female	Married	orthodox	elementary	No job	Yes	3	Yes	Brother/Sister	Yes	No	No	No	No	Yes	No	Positive	No												Yes	No	No	58	150	Working	Pregnant	923		14.2	Stage 1	Stage 1	1		Pregnancy	1e	No
370	29	Female	Married	orthodox	elementary	Houswife	Yes	1	Yes	Father/Mother	Yes	No	No	No	Yes	No	No	Not recorded	No												Yes	Yes	No	58	164	Working	Not pregnant	400	288	12.1	Stage 1	Stage 2	1		Transfer in	1e	No
371	25	Female	Married	orthodox	secondary	Houswife	Yes	3	Yes	Spouse	No							Negative	No												No	No	No	58	156	Working	Pregnant	659		14.8	Stage 1	Stage 1	0	0	Pregnancy	1e	No
372	24	Female	Married	orthodox	elementary	Houswife	Yes	2	Yes	Spouse	Yes	Yes	No	No	No	No	No	Positive	Yes	Yes	No	No	No	No	No	No	2	No	No	No	No	No	No	58	157	Working	Not pregnant	553	728	14	stage 2	Stage 2	1	239	Test and Treat	1e	No
373	24	Female	Married	orthodox	secondary	Merchant	Yes	3	Yes	Brother/Sister	Yes	No	No	No	No	Yes	No	Unknown	No												No	No	No	58	170	Working	Pregnant	499		13.1	Stage 1	Stage 2			Pregnancy	1e	No
374	28	Female	Divorced	orthodox	elementary	Government employe	Yes	2	Yes	Brother/Sister	Yes	No	No	No	No	Yes	No	Not applicable	Yes	No	No	No	No	No	No	Yes	2	No	No	No	Yes	No	No	58	158	Working	Not pregnant	232	344	13.8	stage 2	Stage 2	20	1	Test and Treat	1e	No
375	40	Male	Divorced	orthodox	secondary	Merchant	Yes		Yes	Brother/Sister	Yes	No	Yes	No	No	Yes	No	Not applicable	No												Yes	No	No	58	166	Working	Not applicable	360	420	12	Stage 1	Stage 1	1		CD4	1e	No
376	21	Female	Married	orthodox	secondary	Merchant	No	2	Yes	Father/Mother	Yes	No	No	No	Yes	No	No	Negative	No												Yes	Yes	No	58	157	Working	Pregnant	560		14.7	Stage 1	Stage 2	1	20	Pregnancy	1e	No
377	39	Female	Married	orthodox	no education	Houswife	Yes	3	Yes	Brother/Sister	Yes	No	No	No	No	Yes	No	Unknown	No												No	No	No	58	163	Working	Not pregnant	55	124	13	Stage 1	Stage 1	14289		Test and Treat	1g	No
378	40	Female	Divorced	muslim	elementary	No job	Yes	2	Yes	Brother/Sister	Yes	No	No	No	No	Yes	No	Not applicable	Yes	No	No	No	Yes	No	No	No	2	No	No	No	Yes	No	No	58	162	Ambulatory	Not pregnant	578	400	14.5	Stage 1	Stage 1			CD4	1e	No
379	30	Female	Married	orthodox	secondary	Houswife	Yes	7	Yes	Brother/Sister	Yes	No	No	No	No	Yes	No	Positive	No												Yes	No	No	58	162	Working	Not pregnant	116	313	13.7	Stage 1	Stage 1	0		CD4	1e	No
380	40	Female	Married	orthodox	teritiary and above	Houswife	Yes	3	Yes	Brother/Sister	Yes	No	No	No	No	Yes	No	Positive	Yes	No	No	No	No	No	Yes	Yes	2	No	No	Yes	Yes	No	No	58	161	Bedridden	Not pregnant	406		10.4	stage 4	Stage 4	1		Test and Treat	1e	No
381	29	Female	Married	orthodox	secondary	Houswife	Yes	2	Yes	Father/Mother	No							Unknown	No												No	No	No	58	162	Working	Pregnant	449		13.4	Stage 1	Stage 1			Pregnancy	1e	No
382	25	Female	Divorced	muslim	elementary	Merchant	Yes	2	Yes	Brother/Sister	Yes	No	No	No	Yes	No	No	Not applicable	Yes	No	No	Yes	No	No	No	No	2	No	No	No	Yes	No	No	58	164	Working	Not pregnant	300	420	9.9	stage 4	Stage 2	20		CD4	1e	No
383	40	Female	Divorced	orthodox	secondary	Merchant	Yes	4	Yes	Brother/Sister	Yes	No	No	No	No	Yes	No	Not applicable	No												Yes	Yes	No	58	150	Working	Not pregnant	250	1049	10	stage 2	Stage 2	1	1	CD4	1d	No
384	18	Female	Single	orthodox	secondary	Houswife	Yes	4	Yes	Brother/Sister	No							Not applicable	No												No	No	No	58	155	Working	Pregnant	550	690	11	Stage 1	Stage 1			Pregnancy	1e	No
385	22	Female	Single	muslim	secondary	Dially labor	Yes	13	Yes	Brother/Sister	Yes	No	No	No	Yes	No	No	Not applicable	No												Yes	Yes	No	58	168	Working	Pregnant	621	842	14.3	Stage 1	Stage 1			Pregnancy	1e	No
386	28	Male	Single	orthodox	secondary	driver	Yes	2	Yes	Not recorded	Yes	No	No	No	Yes	No	No	Not applicable	No												No	No	No	58	161	Working	Not applicable	51	283	14.2	Stage 1	Stage 1	1	6164	CD4	1d	No
387	25	Female	Married	orthodox	secondary	Merchant	Yes	4	Yes	Father/Mother	Yes	No	No	No	Yes	Yes	No	Unknown	Yes	Yes	No	No	No	No	No	No	2	No	No	No	No	No	No	58	155	Working	Not pregnant	482	886	14.3	stage 2	Stage 1	10		Test and Treat	1e	No
388	36	Male	Single	orthodox	no education	Dially labor	Yes	1	Yes	Father/Mother	Yes	No	Yes	No	No	No	No	Not applicable	Yes	No	No	No	No	No	No	No	2	No	No	Yes	Yes	No	No	58	163	Working	Not applicable	195	283	16.4	stage 2	Stage 2			CD4	1c	No
389	25	Female	Divorced	orthodox	teritiary and above	Self employe	Yes	2	Yes	Father/Mother	Yes	No	No	No	Yes	No	No	Not applicable	No												Yes	Yes	No	58	166	Working	Not pregnant	500		13.9	Stage 1	Stage 1	31		Test and Treat	1e	No
390	49	Male	Married	orthodox	secondary	Government employe	No	3	Yes	Spouse	Yes	Yes	No	No	No	No	No	Positive	No												Yes	No	No	58	165	Ambulatory	Not applicable	26	135	14.5	stage 2	Stage 1	20	1	CD4	1e	No
391	40	Female	Married	orthodox	no education	Houswife	Yes	3	Yes	Brother/Sister	Yes	Yes	No	No	No	No	No	Negative	Yes	Yes	No	No	No	No	No	No	2	No	No	No	No	No	No	58	165	Working	Not pregnant	55			stage 2	Stage 2	1		Test and Treat	1e	No
392	35	Male	Divorced	orthodox	no education	No job	Yes	3	Yes	Son/Daughter	Yes	No	No	Yes	No	No	No	Not applicable	Yes	No	No	No	No	No	No	No	1	No	No	No	Yes	Yes	No	59	162	Working	Not applicable	561		16.3	stage 3	Stage 1	135		Test and Treat	1e	No
393	39	Female	Divorced	orthodox	no education	Merchant	Yes		Yes	Son/Daughter	Yes	No	No	Yes	No	No	No	Not applicable	No												Yes	Yes	No	59	162	Working	Not pregnant	804			stage 2	Stage 2	1			1e	No
394	38	Male	Single	orthodox	secondary	Self employe	Yes	2	Yes	Brother/Sister	No							Not applicable	Yes	No	No	No	No	Yes	No	No	2	No	No	No	Yes	No	No	59	165	Working	Not applicable	318	471	14.7	stage 2	Stage 2	21		CD4	1e	No
395	22	Female	Divorced	orthodox	elementary	Dially labor	No	5	No		No							Not applicable	No												Yes	Yes	No	59	161	Working	Not pregnant	452		15.8	Stage 1	Stage 1	1		Test and Treat	1e	No
396	26	Male	Married	orthodox	secondary	Dially labor	No		Yes	Spouse	Yes	Yes	No	No	No	No	No	Negative	Yes	No	No	No	Yes	No	No	No	2	No	No	No	Yes	No	No	59	175	Working	Not applicable	275	372	12.3	Stage 1	Stage 1			CD4	1e	No
397	35	Male	Single	orthodox	secondary	Merchant	Yes	1	Yes	Brother/Sister	Yes	No	No	No	Yes	No	No	Not applicable	No												Yes	No	No	59	173	Working	Not applicable	249		15.4	Stage 1	Stage 2			CD4	1e	Yes	Once	1f
398	35	Female	Single	orthodox	teritiary and above	Houswife	Yes	1	Yes	Brother/Sister	Yes	No	No	No	No	Yes	No	Not applicable	Yes	Yes	No	No	No	No	No	No	2	No	No	No	Yes	No	No	59	163	Ambulatory	Not pregnant	333		13.2	stage 4	Stage 1	1		Test and Treat	1e	No
399	28	Female	Married	orthodox	secondary	Houswife	Yes		Yes	Brother/Sister	Yes	No	No	No	No	Yes	No	Not recorded	Yes	No	No	No	Yes	No	No	No	2	No	No	Yes	Yes	No	No	59	155	Ambulatory	Not pregnant	110	110	13.2	stage 3	Stage 3			Clinical and CD4	1e	No
400	32	Male	Married	orthodox	secondary	Merchant	Yes	4	Yes	Spouse	Yes	Yes	No	No	No	No	No	Positive	No												No	No	No	59	165	Working	Not applicable	35	162	15.1	Stage 1	Stage 1			CD4	1e	No
401	36	Male	Divorced	orthodox	no education	Self employe	No	1	Yes	Brother/Sister	Yes	No	Yes	No	No	No	No	Not applicable	Yes	No	Yes	No	No	No	No	No	2	No	No	No	Yes	No	No	59	170	Working	Not applicable	210		12.7	stage 3	Stage 2	1		Transfer in	1e	No
402	40	Male	Married	protestant	secondary	driver	Yes	4	Yes	Spouse	Yes	Yes	No	No	No	No	No	Positive	Yes	No	No	Yes	No	No	No	No	2	No	No	No	Yes	No	No	59	168	Bedridden	Not applicable	25	108	11.9	stage 4	Stage 4	759		Test and Treat	1e	No
403	18	Male	Single	catholic	secondary	student	Yes	5	Yes	Friends	Yes	No	No	No	No	No	Yes	Not applicable	No												Yes	No	No	59	175	Working	Not applicable	22	815	8	Stage 1	Stage 1	66	28	Transfer in	1c	No
404	30	Female	Divorced	orthodox	elementary	Merchant	Yes		Yes	Brother/Sister	Yes	No	No	Yes	No	No	No	Not applicable	No												Yes	Yes	No	59	163	Working	Not pregnant	188	318	13.6	Stage 1	Stage 1			CD4	1e	No
405	28	Male	Married	muslim	teritiary and above	Government employe	Yes	4	Yes	Spouse	Yes	Yes	No	No	No	No	No	Positive	No												Yes	Yes	No	59	168	Working	Not applicable	420		11.1	Stage 1	Stage 1	1		Test and Treat	1e	No
406	30	Female	Single	orthodox	no education	No job	Yes		Yes	Father/Mother	Yes	No	No	No	Yes	No	No	Not applicable	No												Yes	No	No	60	165	Working	Not pregnant	374	523		Stage 1	Stage 1	1		CD4	1e	No
407	35	Male	Married	muslim	elementary	Merchant	Yes	4	Yes	Brother/Sister	Yes	No	No	No	No	Yes	No	Positive	No												Yes	No	Yes	60	170	Bedridden	Not applicable	488		15.9	Stage 1	Stage 4			CD4	1e	No
408	33	Male	Single	orthodox	no education	No job	Yes		Yes	Brother/Sister	No							Not applicable	No												Yes	No	No	60	169	Working	Not applicable	325		15	stage 2	Stage 2	1		CD4	1e	No
409	24	Female	Married	orthodox	elementary	Houswife	Yes	3	Yes	Spouse	Yes	Yes	No	No	No	No	No	Unknown	No												No	No	No	60	158	Working	Pregnant	580		13.2	Stage 1	Stage 1	66		Pregnancy	1e	No
410	30	Female	Married	orthodox	elementary	Houswife	Yes	3	Yes	Spouse	Yes	Yes	No	No	No	No	No	Positive	No												No	No	No	60	162	Working	Not pregnant	825	1103	14.1	Stage 1	Stage 2	290	20	Test and Treat	1e	No
411	48	Male	Married	orthodox	no education	Self employe	No	2	Yes	Spouse	Yes	Yes	No	No	No	No	No	Unknown	No												No	No	No	60	168	Working	Not applicable	545		12.7	Stage 1	Stage 2			Test and Treat	1e	No
412	38	Male	Married	orthodox	elementary	Merchant	Yes	2	Yes	Spouse	Yes	Yes	No	No	No	No	No	Unknown	No												Yes	Yes	No	60	170	Working	Not applicable	244	463	14.5	Stage 1	Stage 1	1	1	CD4	1e	No
413	35	Male	Married	muslim	elementary	Merchant	Yes	4	Yes	Brother/Sister	Yes	No	No	No	No	Yes	No	Not recorded	No												Yes	Yes	No	60	170	Working	Not applicable	488	515	15.9	Stage 1	Stage 1	1		CD4	1e	No
414	32	Female	Married	orthodox	secondary	Merchant	Yes	2	Yes	Brother/Sister	Yes	No	No	No	No	Yes	No	Not recorded	No												Yes	No	No	60	169	Working	Not pregnant	317	249	12.5	stage 2	Stage 1	1		CD4	1e	No
415	45	Female	Divorced	orthodox	no education	Merchant	Yes	5	Yes	Son/Daughter	Yes	No	No	Yes	No	No	No	Not applicable	Yes	No	No	No	Yes	No	No	No	2	No	No	No	No	No	No	60	160	Working	Not pregnant	377	366	15	Stage 1	Stage 2	1	1	CD4	1e	No
416	40	Male	Married	orthodox	secondary	Government employe	Yes	3	Yes	Spouse	Yes	No	No	No	No	No	No	Positive	Yes	Yes	No	No	No	No	No	No	2	No	No	No	Yes	Yes	No	60	173	Working	Not applicable	214	420	17.1	stage 2	Stage 1	20		CD4	1c	No
417	42	Male	Married	orthodox	secondary	Self employe	No	2	Yes	Spouse	Yes	Yes	No	No	No	No	No	Not recorded	Yes	No	No	No	No	No	Yes	No	2	No	No	No	Yes	No	No	60	166	Working	Not applicable	201	333	7	stage 3	Stage 3			Clinical and CD4	1e	No
418	48	Male	Married	orthodox	no education	Self employe	No	2	Yes	Spouse	Yes	Yes	No	No	No	No	No	Not recorded	No												Yes	Yes	No	60	168	Working	Not applicable	545		13.2	Stage 1	Stage 2	1		Test and Treat	1e	No
419	19	Female	Single	orthodox	secondary	student	No	2	Yes	Father/Mother	Yes	No	No	No	Yes	No	No	Not applicable	No												No	No	No	60	160	Ambulatory	Not pregnant	67	727	9.5	Stage 1	Stage 1	1		CD4	1e	No
420	19	Female	Married	orthodox	elementary	Houswife	Yes	2	Yes	Spouse	Yes	Yes	No	No	No	No	No	Not recorded	No												Yes	No	No	60	165	Working	Pregnant	503	796	14.8	Stage 1	Stage 2	1	1	Pregnancy	1e	No
421	40	Male	Married	orthodox	teritiary and above	Government employe	Yes	3	Yes	Brother/Sister	Yes	No	No	No	No	Yes	No	Positive	Yes	No	Yes	No	No	No	No	No	2	No	No	Yes	Yes	Yes	No	60	166	Working	Not applicable	198		11.1	stage 3	Stage 3			Test and Treat	1e	No
422	35	Female	Widowed	orthodox	elementary	Dially labor	Yes	3	Yes	Father/Mother	Yes	No	No	No	Yes	No	No	Not applicable	Yes	Yes	No	No	No	No	No	No	2	No	No	No	Yes	Yes	No	60	167	Working	Not pregnant	454	656	14.8	stage 2	Stage 1	1		CD4	1e	No
423	53	Female	Widowed	orthodox	secondary	Merchant	No	2	Yes	Son/Daughter	Yes	No	No	Yes	No	No	No	Not applicable	No												Yes	Yes	No	60	162	Working	Not applicable	350	277	12.1	Stage 1	Stage 1	1		CD4	1e	No
424	42	Male	Married	orthodox	secondary	driver	Yes	4	Yes	Spouse	Yes	Yes	No	No	No	No	No	Unknown	Yes	Yes	No	No	Yes	Yes	No	No	2	No	No	No	Yes	No	No	60	164	Working	Not applicable	180		13	Stage 1	Stage 1			CD4	1e	No
425	55	Female	Widowed	orthodox	no education	No job	Yes	1	Yes	Son/Daughter	Yes	No	No	Yes	No	No	No	Not applicable	No												No	No	No	60	168	Working	Not pregnant	292	292	13.4	Stage 1	Stage 1	1	1	Test and Treat	1e	No
426	31	Female	Married	orthodox	secondary	Merchant	Yes	2	Yes	Father/Mother	Yes	Yes	No	No	No	No	No	Not recorded	No												Yes	Yes	No	60	160	Working	Not pregnant	87	161	9.7	stage 2	Stage 1	20	81	CD4	1e	No
427	28	Female	Divorced	orthodox	no education	Self employe	No	2	Yes	Brother/Sister	No							Not applicable	No												No	No	No	61	168	Working	Not pregnant	428	308	10.8	stage 2	Stage 1	1		Clinical and CD4	1e	No
428	44	Female	Married	muslim	teritiary and above	Government employe	Yes	3	Yes	Spouse	Yes	Yes	No	No	No	No	No	Positive	No												Yes	Yes	No	61	170	Working	Not pregnant	450	388	10.2	Stage 1	Stage 1	1		Test and Treat	1e	No
429	22	Male	Married	orthodox	elementary	student	Yes		Yes	Father/Mother	No							Not recorded	No												Yes	No	No	61	168	Ambulatory	Not applicable	438			Stage 1	Stage 2			CD4	1e	No
430	38	Male	Married	orthodox	secondary	Dially labor	Yes	3	Yes	Spouse	Yes	Yes	No	No	No	No	No	Positive	No												Yes	Yes	No	61	170	Working	Not applicable	250	420	10.8	Stage 1	Stage 1	1		Test and Treat	1e	No
431	50	Male	Married	orthodox	secondary	driver	Yes	3	Yes	Spouse	Yes	Yes	No	No	No	No	No	Positive	Yes	Yes	No	No	No	No	No	No	2	No	No	Yes	Yes	Yes	No	61	181	Working	Not applicable	178	170	17.7	stage 2	Stage 2	1	1	CD4	1c	Yes	Once	1f
432	32	Female	Married	muslim	no education	Houswife	Yes	3	Yes	Brother/Sister	Yes	No	No	No	Yes	No	No	Positive	No												Yes	Yes	No	61	149	Working	Not pregnant	393	345	12.1	Stage 1	Stage 2	1	1	Test and Treat	1e	No
433	30	Male	Divorced	orthodox	elementary	Carpenter	No	1	Yes	Father/Mother	Yes	No	No	No	Yes	No	No	Not applicable	No												No	Yes	No	61	177	Working	Not applicable	63	93	16.7	Stage 1	Stage 1			CD4	1e	No
434	55	Male	Divorced	orthodox	teritiary and above	Government employe	Yes	6	Yes	Son/Daughter	Yes	No	No	Yes	No	No	No	Not applicable	Yes	No	No	Yes	No	No	No	No	2	No	No	No	Yes	No	No	61	171	Bedridden	Not applicable	50	160	9.9	stage 4	Stage 4	61		Clinical and CD4	1e	No
435	24	Female	Married	orthodox	secondary	Houswife	Yes	3	Yes	Spouse	Yes	Yes	No	No	No	No	No	Positive	No												Yes	No	No	61	168	Working	Not pregnant	251	528	14.1	Stage 1	Stage 1	1		CD4	1e	No
436	40	Female	Married	orthodox	teritiary and above	Government employe	Yes	3	Yes	Spouse	No							Unknown	Yes	No	No	No	No	No	No	No	2	No	No	Yes	Yes	No	No	61	161	Ambulatory	Not pregnant	320		9.8	stage 4	Stage 4			Test and Treat	1e	No
437	40	Male	Married	orthodox	teritiary and above	Government employe	Yes	3	Yes	Spouse	Yes	Yes	No	No	No	No	No	Positive	No												Yes	Yes	No	61	170	Ambulatory	Not applicable	425	550	10.9	Stage 1	Stage 1	20		CD4	1e	No
438	24	Female	Single	orthodox	elementary	No job	Yes		No		No							Not applicable	Yes	No	Yes	No	No	No	No	No	2	No	No	No	No	No	No	61	166	Ambulatory	Not pregnant	500		14.7	stage 3	Stage 3			Test and Treat	1e	No
439	25	Male	Married	orthodox	teritiary and above	Government employe	Yes	3	Yes	Spouse	Yes	Yes	No	No	No	No	No	Positive	No												Yes	No	No	61	170	Working	Not applicable	420	550	12	Stage 1	Stage 1	1		CD4	1e	No
440	31	Female	Divorced	muslim	secondary	Merchant	Yes		Yes	Spouse	Yes	Yes	No	No	No	No	No	Not applicable	No												Yes	No	No	61	157	Working	Not pregnant	500	640	13.4	Stage 1	Stage 2	1		Clinical	1e	No
441	28	Female	Divorced	orthodox	no education	No job	Yes	3	Yes	Son/Daughter	No							Not applicable	No												Yes	No	No	61	154	Working	Not pregnant	268	412	14	Stage 1	Stage 1	1	20	CD4	1d	No
442	32	Male	Single	orthodox	teritiary and above	Government employe	No	2	Yes	Spouse	Yes	Yes	No	No	No	No	No	Not applicable	Yes	Yes	No	No	No	No	No	No	2	No	No	No	Yes	No	No	61	170	Working	Not applicable	70		18.1	stage 2	Stage 1	1		CD4	1e	No
443	36	Male	Married	orthodox	secondary	Self employe	Yes	3	Yes	Spouse	Yes	Yes	No	No	Yes	No	No	Positive	No												Yes	Yes	No	61	175	Working	Not applicable	158	229	15.1	stage 2	Stage 1	1392	84	CD4	1e	No
444	42	Male	Married	orthodox	elementary	driver	Yes	3	Yes	Spouse	No							Negative	Yes	No	Yes	No	No	No	No	No	2	No	No	No	Yes	No	No	61	170	Working	Not applicable	250		12.9	stage 3	Stage 2	21	1	CD4	1e	No
445	68	Male	Widowed	orthodox	elementary	Government employe	Yes	3	Yes	Friends	No							Not applicable	No												Yes	Yes	No	62	163	Working	Not applicable	788	869	17.9	Stage 1	Stage 1	1		Test and Treat	1e	No
446	70	Female	Divorced	orthodox	elementary	Merchant	No	2	Yes	Son/Daughter	Yes	No	No	Yes	No	No	No	Not applicable	No												No	No	No	62	165	Working	Not pregnant	580		14.1	Stage 1	Stage 1			Test and Treat	1e	No
447	30	Female	Widowed	orthodox	elementary	Merchant	No	2	No		No							Not applicable	No												Yes	Yes	No	62	165	Working	Not pregnant	785	656	14	Stage 1	Stage 1	1	1	Test and Treat	1e	No
448	41	Male	Married	orthodox	secondary	Merchant	No	3	Yes	Spouse	Yes	Yes	No	No	No	No	No	Unknown	Yes	No	Yes	No	No	No	No	No	2	No	No	No	Yes	No	No	62	167	Ambulatory	Not applicable	14	127	13.1	stage 3	Stage 1	1		Clinical and CD4	1c	No
449	45	Female	Widowed	orthodox	teritiary and above	Government employe	No	6	Yes	Son/Daughter	No							Not applicable	Yes	No	No	No	No	No	No	Yes	2	No	No	No	Yes	No	No	62	163	Working	Not pregnant	500	700	11.8	stage 3	Stage 1			Test and Treat	1e	No
450	50	Male	Married	orthodox	elementary	Self employe	No	7	Yes	Son/Daughter	Yes	No	No	Yes	No	No	No	Not recorded	No												Yes	No	No	62	165	Working	Not applicable	85	111	15.9	Stage 1	Stage 1	1	20	CD4	1e	No
451	24	Male	Married	orthodox	no education	Dially labor	Yes	2	Yes	Spouse	Yes	Yes	No	No	No	No	No	Positive	No												Yes	No	No	62	165	Working	Not applicable	1055	976	15.8	Stage 1	Stage 1	96		Transfer in	1e	No
452	38	Female	Divorced	orthodox	secondary	Merchant	Yes	3	Yes	Father/Mother	Yes	No	No	No	Yes	No	No	Not applicable	Yes	Yes	No	Yes	No	No	No	Yes	2	No	No	No	Yes	No	No	62	161	Working	Not pregnant	189	486	9.9	stage 4	Stage 1	1	1	Clinical and CD4	1e	No
453	40	Male	Married	orthodox	elementary	Merchant	Yes	3	Yes	Friends	Yes	No	No	No	No	No	Yes	Positive	Yes	No	No	No	No	No	No	Yes	2	No	No	No	Yes	Yes	No	62	174	Working	Not applicable	216	229	13.9	stage 2	Stage 1	1		Transfer in	1e	No
454	34	Female	Divorced	orthodox	secondary	Dially labor	Yes	1	Yes	Other relative	Yes	No	No	No	No	No	Yes	Not applicable	No												Yes	No	No	62	160	Working	Not pregnant	459	698	13.9	Stage 1	Stage 2	1	20	CD4	1e	No
455	21	Male	Married	orthodox	no education	Self employe	No	4	No		No							Negative	No												Yes	No	No	63	150	Working	Not applicable	205		10.2	Stage 1	Stage 1			CD4	1e	No
456	30	Male	Divorced	orthodox	elementary	Merchant	Yes	2	Yes	Brother/Sister	Yes	Yes	No	No	No	No	No	Not applicable	No												Yes	No	No	63	166	Ambulatory	Not applicable	65		12	Stage 1	Stage 1	20		Test and Treat	1e	No
457	20	Female	Married	orthodox	secondary	student	Yes	3	Yes	Brother/Sister	No							Not recorded	No												No	No	No	63	155	Working	Pregnant	554	635	13.6	Stage 1	Stage 1	1	1	Pregnancy	1e	No
458	52	Male	Married	orthodox	secondary	Government employe	No	3	Yes	Son/Daughter	Yes	No	No	Yes	No	No	No	Unknown	No												Yes	Yes	Yes	63	170	Ambulatory	Not applicable	513	600	15.8	Stage 1	Stage 1	1		Test and Treat	1e	No
459	38	Female	Married	orthodox	no education	Houswife	No		Yes	Spouse	Yes	Yes	No	No	No	No	No	Positive	No												No	No	No	63	171	Working	Pregnant	224	471	12.3	stage 3	Stage 1	1		Pregnancy	1e	No
460	35	Male	Married	orthodox	secondary	driver	Yes	5	Yes	Spouse	Yes	Yes	No	No	No	No	No	Negative	Yes	No	Yes	No	No	No	No	No	2	No	No	No	Yes	No	No	63	175	Working	Not applicable	116	243	14	stage 3	Stage 1	1		Clinical and CD4	1e	No
461	60	Female	Widowed	muslim	teritiary and above	Government employe	Yes	6	Yes	Son/Daughter	Yes	No	No	Yes	No	No	No	Not applicable	Yes	No	No	No	No	No	No	No	2	Yes	Yes	No	Yes	No	No	63	169	Bedridden	Not applicable	50	116	8.8	stage 4	Stage 4	69		Test and Treat	1e	No
462	38	Female	Divorced	orthodox	no education	Dially labor	No	4	Yes	Other relative	Yes	No	Yes	No	No	No	No	Not applicable	No												No	No	No	63	155	Working	Not pregnant	266	617	11.2	Stage 1	Stage 2	1		CD4	1c	No
463	48	Female	Married	orthodox	no education	Merchant	No	8	Yes	Spouse	Yes	Yes	No	No	No	No	No	Unknown	No												Yes	Yes	No	63	173	Working	Not pregnant	589		12.8	stage 3	Stage 1	1		Transfer in	1e	No
464	28	Female	Married	orthodox	elementary	Self employe	Yes	2	Yes	Spouse	Yes	Yes	No	No	No	No	No	Negative	No												No	No	No	63	162	Working	Not pregnant	320	340	15.9	Stage 1	Stage 2	1		CD4	1e	No
465	38	Female	Divorced	orthodox	teritiary and above	Government employe	Yes	3	Yes	Brother/Sister	Yes	No	No	No	No	Yes	No	Not applicable	No												Yes	No	No	64	169	Working	Not pregnant	304	685	13.3	stage 3	Stage 1	20		CD4	1e	No
466	45	Male	Married	orthodox	no education	driver	No	2	Yes	Spouse	Yes	Yes	No	No	No	No	No	Positive	No												Yes	No	No	64	158	Working	Not applicable	66	660	13.6	Stage 1	Stage 1	212		Test and Treat	1e	No
467	23	Male	Single	orthodox	secondary	No job	Yes	1	No		No							Not applicable	No												No	No	No	64	176	Working	Not applicable	378		13	stage 2	Stage 2	82		Test and Treat	1e	No
468	31	Male	Married	orthodox	teritiary and above	driver	Yes	2	Yes	Other relative	Yes	No	Yes	No	No	No	No	Unknown	Yes	No	No	No	No	No	No	No	2	No	No	Yes	No	No	No	64	170	Working	Not applicable	402	680	17.7	Stage 1	Stage 2	1	1	CD4	1e	No
469	32	Female	Married	orthodox	secondary	Government employe	Yes	4	Yes	Spouse	Yes	Yes	No	No	No	No	No	Unknown	No												Yes	No	No	64	165	Working	Pregnant	175	225	12.6	Stage 1	Stage 2	20		Pregnancy	1e	No
470	40	Female	Widowed	orthodox	secondary	Merchant	Yes	4	Yes	Son/Daughter	No							Not applicable	No												Yes	No	No	64	160	Working	Not pregnant	333	600	15.7	Stage 1	Stage 1	1		Test and Treat	1e	No
471	44	Male	Divorced	orthodox	teritiary and above	Government employe	Yes	3	Yes	Son/Daughter	Yes	No	No	Yes	No	No	No	Not applicable	No												Yes	Yes	No	64	168	Ambulatory	Not applicable	420	250	11.7	Stage 1	Stage 1	1		Test and Treat	1e	No
472	36	Female	Married	orthodox	teritiary and above	Government employe	Yes	4	Yes	Spouse	Yes	Yes	No	No	No	No	No	Unknown	No												Yes	Yes	No	64	163	Working	Not pregnant	600		14.1	Stage 1	Stage 1			Test and Treat	1e	No
473	45	Female	Divorced	orthodox	teritiary and above	Houswife	Yes	3	Yes	Son/Daughter	Yes	No	No	Yes	No	No	No	Not applicable	No												Yes	Yes	No	64	160	Working	Not pregnant	144		12.9	Stage 1	Stage 3	22		Test and Treat	1e	No
474	25	Female	Married	orthodox	secondary	Government employe	Yes	2	Yes	Spouse	Yes	Yes	No	No	No	No	No	Unknown	No												No	No	No	65	167	Working	Pregnant	600		15	Stage 1	Stage 1			Pregnancy	1e	No
475	34	Male	Divorced	orthodox	no education	Merchant	Yes	3	No		No							Not applicable	No												No	No	No	65	170	Working	Not applicable	41	430	12.3	Stage 1	Stage 2	1		Test and Treat	1c	No
476	33	Female	Married	orthodox	no education	No job	Yes	3	Yes	Brother/Sister	Yes	No	No	No	No	Yes	No	Positive	Yes	Yes	No	No	No	No	No	No	2	No	No	No	Yes	Yes	No	65	160	Working	Not pregnant	230	400	12	stage 2	Stage 1	1		Test and Treat	1e	No
477	30	Female	Married	muslim	elementary	Self employe	Yes	6	Yes	Brother/Sister	Yes	Yes	No	No	No	No	No	Unknown	No												Yes	No	No	65	160	Working	Not pregnant	257	531	14	stage 3	Stage 3	0	0	Transfer in	1c	No
478	41	Male	Divorced	orthodox	teritiary and above	Government employe	No	2	Yes	Brother/Sister	Yes	No	No	No	No	Yes	No	Not applicable	Yes	No	No	Yes	No	No	No	No	2	No	No	No	No	No	No	65	166	Bedridden	Not applicable	72	361	15.1	stage 4	Stage 1	56644		Clinical and CD4	1d	Yes	Once	1c
479	30	Female	Married	orthodox	secondary	Government employe	No	4	Yes	Spouse	Yes	Yes	No	No	No	No	No	Not recorded	No												Yes	No	No	65	158	Working	Not pregnant	172	243	12.3	Stage 1	Stage 2	1		CD4	1e	No
480	55	Male	Single	orthodox	elementary	No job	Yes	3	Yes	Other relative	Yes	No	Yes	No	No	No	No	Not applicable	No												Yes	Yes	No	65	170	Ambulatory	Not applicable	424	550	12	Stage 1	Stage 1	1		Test and Treat	1e	No
481	40	Male	Married	protestant	elementary	No job	Yes	5	Yes	Father/Mother	Yes	No	No	No	No	Yes	No	Not recorded	No												No	No	No	65	176	Working	Not applicable	324	757	13.2	Stage 1	Stage 1	69		CD4	1e	No
482	28	Female	Divorced	orthodox	secondary	Merchant	Yes	5	Yes	Brother/Sister	Yes	No	No	No	No	Yes	No	Not applicable	Yes	Yes	No	No	No	No	No	No	2	No	No	No	Yes	No	No	65	165	Working	Not pregnant	20			stage 2	Stage 1	457		CD4	1e	No
483	22	Male	Married	orthodox	elementary	No job	Yes	5	Yes	Spouse	Yes	Yes	No	No	No	No	No	Positive	No												Yes	No	No	65	180	Working	Not applicable	185	450	14.2	stage 2	Stage 1			CD4	1e	No
484	32	Male	Single	orthodox	elementary	Self employe	Yes	5	Yes	Other relative	Yes	No	Yes	No	No	No	No	Not applicable	No												Yes	No	No	65	173	Working	Not applicable	140	181	8.8	Stage 1	Stage 1	28478	35409	CD4	1e	No
485	24	Female	Divorced	orthodox	no education	Dially labor	Yes	1	Yes	Brother/Sister	Yes	No	No	No	No	Yes	No	Not applicable	Yes	No	No	No	No	No	No	Yes	2	No	No	No	Yes	Yes	No	66	156	Working	Not pregnant	439	276	11.6	stage 3	Stage 3	1		CD4	1e	No
486	30	Female	Single	orthodox	secondary	Merchant	No	5	Yes	Friends	No							Not applicable	No												No	No	No	66	157	Working	Pregnant	939		14	Stage 1	Stage 1			Pregnancy	1e	No
487	24	Male	Single	orthodox	secondary	driver	Yes	1	Yes	Other relative	Yes	No	Yes	No	No	No	No	Not applicable	Yes	No	No	No	Yes	No	No	No	2	No	No	Yes	Yes	Yes	No	66	156	Working	Not applicable	403	505	16.2	stage 3	Stage 1			Clinical and CD4	1e	No
488	28	Female	Married	orthodox	no education	No job	Yes	5	Yes	Spouse	Yes	Yes	No	No	No	No	No	Negative	No												No	No	No	66	162	Ambulatory	Not pregnant	438	784	15.1	Stage 1	Stage 1	20		Transfer in	1e	No
489	25	Male	Single	orthodox	secondary	Self employe	Yes		Yes	Other relative	Yes	No	Yes	No	No	Yes	No	Not applicable	Yes	No	No	No	No	No	No	No	2	No	No	Yes	No	No	No	66	167	Bedridden	Not applicable	4	330	12	stage 4	Stage 3			Clinical and CD4	1c	No
490	30	Female	Married	muslim	teritiary and above	Government employe	Yes	3	Yes	Spouse	Yes	Yes	No	No	No	No	No	Positive	Yes	No	No	Yes	No	No	No	No	2	No	No	No	Yes	No	No	66	170	Bedridden	Not pregnant	200	350	11.9	stage 4	Stage 4	1211		Test and Treat	1e	No
491	38	Male	Married	orthodox	elementary	Merchant	Yes		Yes	Spouse	Yes	Yes	No	No	No	No	No	Unknown	No												Yes	No	No	66	182	Working	Not applicable	140	534	14.4	Stage 1	Stage 2			CD4	1c	No
492	31	Female	Married	orthodox	elementary	Merchant	Yes	2	Yes	Brother/Sister	Yes	Yes	No	No	No	Yes	No	Positive	No												No	No	No	67	167	Working	Not pregnant	212		17.7	Stage 1	Stage 2	1	1	Test and Treat	1e	No
493	32	Female	Single	orthodox	teritiary and above	No job	Yes	2	Yes	Brother/Sister	Yes	No	No	No	No	Yes	No	Not applicable	No												No	No	No	67	162	Ambulatory	Not pregnant	12	444	13.9	Stage 1	Stage 2	1		CD4	1e	No
494	40	Female	Widowed	orthodox	teritiary and above	Government employe	Yes	3	Yes	Brother/Sister	Yes	No	No	No	No	Yes	No	Not applicable	Yes	No	No	No	No	No	No	Yes	2	No	No	No	Yes	No	Yes	67	162	Working	Not pregnant	40		15.1	stage 3	Stage 3			Test and Treat	1e	No
495	45	Male	Married	orthodox	elementary	Self employe	Yes	3	Yes	Spouse	Yes	Yes	No	No	No	No	No	Positive	Yes	No	No	No	No	No	No	No	2	No	No	Yes	Yes	No	No	67	170	Working	Not applicable	149			stage 2	Stage 2			Test and Treat	1e	No
496	33	Female	Married	orthodox	teritiary and above	Government employe	Yes	5	Yes	Spouse	Yes	Yes	No	No	No	No	No	Unknown	No												No	No	No	67	153	Working	Pregnant	363	523	12.6	Stage 1	Stage 1	1	1	Pregnancy	1e	No
497	35	Female	Married	orthodox	no education	Houswife	No	5	No		No							Unknown	No												No	No	No	68	172	Working	Pregnant	1089	1309	12.3	Stage 1	Stage 2	1		Pregnancy	1e	No
498	41	Male	Married	orthodox	secondary	Carpenter	Yes	4	Yes	Spouse	Yes	Yes	No	No	No	No	No	Positive	Yes	Yes	No	No	No	No	No	Yes	2	No	No	No	Yes	No	No	68	167	Working	Not applicable	170		15.5	stage 3	Stage 3			CD4	1e	No
499	30	Male	Single	orthodox	elementary	Dially labor	No	1	No		No							Not applicable	Yes	No	No	No	No	No	No	No	2	No	No	Yes	No	No	No	68	174	Working	Not applicable	393		17.3	stage 4	Stage 2			CD4	1c	No
500	40	Female	Widowed	orthodox	secondary	Houswife	Yes	3	Yes	Brother/Sister	Yes	Yes	No	Yes	Yes	No	No	Not applicable	No												Yes	No	No	68	162	Working	Not pregnant	300		12.1	stage 2	Stage 2	1		CD4	1e	No
501	50	Male	Married	muslim	no education	Dially labor	Yes	6	Yes	Brother/Sister	Yes	No	No	No	No	Yes	No	Positive	Yes	Yes	No	No	No	No	No	No	2	No	No	No	Yes	Yes	No	68	173	Working	Not applicable	487	512	14	stage 2	Stage 1	1		CD4	1c	Yes	Once	1d
502	25	Female	Married	orthodox	elementary	Houswife	Yes	2	Yes	Brother/Sister	Yes	Yes	Yes	No	No	No	No	Negative	No												Yes	No	No	69	167	Working	Pregnant	411	814	13.1	Stage 1	Stage 1	110		Pregnancy	1e	No
503	50	Male	Divorced	orthodox	secondary	Government employe	Yes	2	Yes	Son/Daughter	Yes	No	No	Yes	No	No	No	Not applicable	No												Yes	Yes	No	69	170	Working	Not applicable	393	500	14.9	Stage 1	Stage 2	1		Test and Treat	1e	No
504	39	Female	Divorced	muslim	secondary	No job	Yes	1	Yes	Other relative	Yes	No	Yes	No	No	No	No	Not applicable	No												No	No	No	70	156	Working	Not pregnant	702			Stage 1	Stage 1	1	1	Test and Treat	1e	No
505	30	Female	Married	protestant	secondary	Dially labor	Yes	3	Yes	Spouse	Yes	Yes	No	No	No	No	No	Negative	No												No	No	No	70	169	Working	Not applicable	736	612	14.4	Stage 1	Stage 1	1		Transfer in	1e	No
506	24	Female	Single	orthodox	elementary	Merchant	No	6	Yes	Other relative	Yes	No	Yes	No	No	No	No	Not applicable	No												No	Yes	No	70	163	Working	Not pregnant	762	655	14	stage 2	Stage 1	0		Test and Treat	1e	No
507	46	Male	Single	orthodox	teritiary and above	Self employe	Yes	1	Yes	Brother/Sister	Yes	No	No	No	No	Yes	No	Not applicable	Yes	No	Yes	No	No	No	No	No	2	No	No	No	No	No	Yes	71	178	Ambulatory	Not applicable	400		14.2	stage 3	Stage 2	1		Test and Treat	1e	No
508	26	Female	Married	orthodox	secondary	Merchant	Yes	3	Yes	Father/Mother	Yes	No	No	No	Yes	No	No	Not recorded	No												Yes	No	No	71	167	Working	Pregnant	262	650	11	Stage 1	Stage 1	145	1	Pregnancy	1e	No
509	38	Male	Married	orthodox	secondary	Government employe	Yes	2	Yes	Brother/Sister	Yes	Yes	No	No	No	No	No	Not recorded	No												No	Yes	No	71	166	Working	Not applicable	443		11.7	Stage 1	Stage 2	1		CD4	1e	No
510	50	Female	Divorced	orthodox	teritiary and above	Government employe	Yes	1	Yes	Son/Daughter	Yes	No	Yes	No	No	No	No	Not applicable	Yes	Yes	No	No	No	No	No	No	2	No	No	No	No	No	No	72	164	Working	Not pregnant	395		14.5	stage 2	Stage 2	1		Test and Treat	1e	No
511	34	Female	Single	orthodox	teritiary and above	Government employe	Yes	5	No		No							Not applicable	No												No	No	No	72	168	Working	Not pregnant	400	550	12.8	stage 2	Stage 1			CD4	1e	No
512	28	Male	Widowed	orthodox	no education	Dially labor	Yes	1	Yes	Other relative	Yes	No	Yes	No	No	No	No	Not applicable	Yes	No	No	No	No	No	No	No	2	No	No	Yes	Yes	Yes	No	73	186	Working	Not applicable	558		11.9	stage 2	Stage 2	20		CD4	1e	No
513	57	Male	Married	orthodox	secondary	driver	No	2	Yes	Spouse	Yes	Yes	No	No	No	No	No	Unknown	No												Yes	No	No	73	176	Working	Not applicable	29	28	12.6	Stage 1	Stage 1			CD4	1e	No
514	41	Female	Married	orthodox	no education	Houswife	Yes	5	Yes	Spouse	Yes	Yes	No	No	No	No	No	Positive	No												Yes	No	No	73	160	Working	Pregnant	152		12.7	Stage 1	Stage 1	1		Pregnancy	1e	No
515	43	Male	Married	orthodox	secondary	Merchant	Yes	5	Yes	Spouse	Yes	Yes	No	No	No	No	No	Positive	No												Yes	No	No	74	174	Working	Not applicable	285	310		stage 2	Stage 1	190186		CD4	1e	No
516	35	Female	Married	muslim	secondary	Houswife	Yes	4	Yes	Spouse	Yes	Yes	No	No	No	No	No	Not recorded	No												Yes	No	No	74	180	Working	Pregnant	300	410	13	Stage 1	Stage 1	1	1	Pregnancy	1e	No
517	49	Female	Married	orthodox	no education	Houswife	Yes	1	Yes	Other relative	Yes	No	Yes	No	No	No	No	Unknown	No												No	No	No	74	176	Working	Not pregnant	475	628	17	Stage 1	Stage 2	1		Test and Treat	1e	No
518	31	Male	Married	muslim	secondary	driver	Yes	2	Yes	Spouse	Yes	Yes	No	No	No	No	No	Positive	No												Yes	No	No	74	176	Working	Not applicable	365	389	12	Stage 1	Stage 1			CD4	1e	No
519	20	Female	Married	orthodox	teritiary and above	Houswife	Yes	2	Yes	Spouse	No							Negative	No												No	No	No	75	169	Working	Pregnant	500		13.1	Stage 1	Stage 1			Pregnancy	1e	No
520	51	Female	Divorced	orthodox	elementary	Houswife	Yes	3	Yes	Father/Mother	Yes	No	No	No	Yes	No	No	Not applicable	Yes	No	Yes	No	No	No	No	No	2	No	No	No	Yes	Yes	No	75	160	Working	Not pregnant	438	420	12.3	stage 3	Stage 2	1		CD4	1e	No
521	30	Female	Married	orthodox	secondary	Merchant	Yes	3	Yes	Brother/Sister	Yes	Yes	No	No	No	Yes	No	Positive	No												Yes	No	No	75	170	Working	Pregnant	507	445	8.8	Stage 1	Stage 1			Pregnancy	1e	No
522	35	Male	Married	orthodox	elementary	Dially labor	Yes	3	Yes	Spouse	Yes	Yes	No	No	No	No	No	Negative	Yes	Yes	No	No	No	No	No	No	2	No	No	No	Yes	No	No	76	170	Working	Not applicable	595	581	12	stage 2	Stage 2	22		Clinical	1e	No
523	25	Female	Single	orthodox	no education	No job	Yes		Yes	Other relative	No							Not applicable	Yes	Yes	No	No	No	No	Yes	No	2	No	No	No	Yes	No	Yes	78	166	Working	Not applicable	344		12	stage 3	Stage 2	1		CD4	1e	No
524	30	Female	Married	muslim	secondary	Merchant	Yes	3	Yes	Spouse	Yes	Yes	No	No	No	No	No	Negative	No												Yes	Yes	No	80	164	Working	Not pregnant	456	729	14	Stage 1	Stage 1	0		CD4	1e	No
525	35	Male	Single	muslim	secondary	Merchant	Yes		No		Yes	No	Yes	No	No	No	No	Not applicable	Yes	No	No	No	No	No	No	No	2	Yes	No	No	Yes	Yes	No	80	168	Ambulatory	Not applicable	364		13.3	stage 4	Stage 1	1		Clinical and CD4	1e	No
526	38	Female	Widowed	orthodox	secondary	Government employe	Yes	1	Yes	Brother/Sister	Yes	No	No	No	No	Yes	No	Not applicable	No												No	No	No	81	165	Working	Not pregnant	382	550	14.2	Stage 1	Stage 1	1		CD4	1e	No
527	27	Female	Married	orthodox	secondary	Houswife	Yes	3	Yes	Spouse	Yes	Yes	No	No	No	No	No	Positive	No												No	No	No	82	165	Working	Pregnant	815		14.5	Stage 1	Stage 1	1	1	Pregnancy	1e	No
528	50	Male	Married	orthodox	no education	Self employe	Yes	2	Yes	Son/Daughter	Yes	No	No	Yes	No	No	No	Unknown	No												No	Yes	No	82	180	Working	Not applicable	609		17.4	Stage 1	Stage 2	1		Test and Treat	1e	No
529	24	Female	Married	orthodox	secondary	Houswife	Yes	2	Yes	Brother/Sister	Yes	Yes	No	No	No	No	No	Not recorded	No												No	No	No	83	155	Working	Not pregnant	632		12.6	Stage 1	Stage 1	1		Test and Treat	1e	No
530	47	Male	Married	orthodox	elementary	Self employe	Yes	2	Yes	Spouse	Yes	Yes	No	No	No	No	No	Not recorded	Yes	Yes	No	No	No	No	No	No	2	No	No	No	No	No	No	89	178	Working	Not applicable	425	339	13.3	stage 2	Stage 1	202	400	CD4	1e	No
531	30	Female	Divorced	muslim	secondary	Merchant	Yes	1	Yes	Other relative	Yes	No	No	No	Yes	No	No	Not applicable	No												No	No	No	90	164	Working	Not pregnant	645	707	12	Stage 1	Stage 1			Test and Treat	1e	No
532	30	Female	Married	protestant	secondary	Houswife	Yes	3	Yes	Spouse	adherence	Yes	No	No	No	No	No	Positive	Yes	No	No	No	No	Yes	No	No	2	No	No	No	Yes	No	No	90	152	Working	Not pregnant	471	560	15.5	stage 2	Stage 1	1		CD4	1e	No
[truncated: 26 more columns]
